# Supplementary material for: Influence of Network Size on Adversarial Decisions in a Deception Game Involving Honeypots
Source: Front Psychol. 2020 Sep 25;11:535803. doi: 10.3389/fpsyg.2020.535803 (PMC7575868; doi:10.3389/fpsyg.2020.535803)
Supplement: TABLE S2 — Data collected for analysis. [file Table_2.XLSX]

## Sheet: Data
Participant ID	Condition	Trial	Deception(D)/Non-deception(ND)	Phase	Decision	Outcome
v9gm94v2evkvkrcu5at97gdh55	Small	1	D	Probe	Didn't Probe	0
v9gm94v2evkvkrcu5at97gdh55	Small	1	D	Attack	Didn't Attack	0
v9gm94v2evkvkrcu5at97gdh55	Small	2	ND	Probe	Didn't Probe	0
v9gm94v2evkvkrcu5at97gdh55	Small	2	ND	Attack	Didn't Attack	0
v9gm94v2evkvkrcu5at97gdh55	Small	3	D	Probe	Webserver 1	-5
v9gm94v2evkvkrcu5at97gdh55	Small	3	D	Attack	Didn't Attack	0
v9gm94v2evkvkrcu5at97gdh55	Small	4	D	Probe	Didn't Probe	0
v9gm94v2evkvkrcu5at97gdh55	Small	4	D	Attack	Webserver 1	10
v9gm94v2evkvkrcu5at97gdh55	Small	5	ND	Probe	Didn't Probe	0
v9gm94v2evkvkrcu5at97gdh55	Small	5	ND	Attack	Webserver 1	10
v9gm94v2evkvkrcu5at97gdh55	Small	6	ND	Probe	Didn't Probe	0
v9gm94v2evkvkrcu5at97gdh55	Small	6	ND	Attack	Didn't Attack	0
v9gm94v2evkvkrcu5at97gdh55	Small	7	D	Probe	Didn't Probe	0
v9gm94v2evkvkrcu5at97gdh55	Small	7	D	Attack	Didn't Attack	0
v9gm94v2evkvkrcu5at97gdh55	Small	8	D	Probe	Webserver 1	5
v9gm94v2evkvkrcu5at97gdh55	Small	8	D	Attack	Didn't Attack	0
v9gm94v2evkvkrcu5at97gdh55	Small	9	D	Probe	Didn't Probe	0
v9gm94v2evkvkrcu5at97gdh55	Small	9	D	Attack	Didn't Attack	0
v9gm94v2evkvkrcu5at97gdh55	Small	10	D	Probe	Webserver 1	-5
v9gm94v2evkvkrcu5at97gdh55	Small	10	D	Attack	Didn't Attack	0
v9gm94v2evkvkrcu5at97gdh55	Small	11	D	Probe	Didn't Probe	0
v9gm94v2evkvkrcu5at97gdh55	Small	11	D	Attack	Webserver 1	10
v9gm94v2evkvkrcu5at97gdh55	Small	12	ND	Probe	Didn't Probe	0
v9gm94v2evkvkrcu5at97gdh55	Small	12	ND	Attack	Didn't Attack	0
v9gm94v2evkvkrcu5at97gdh55	Small	13	ND	Probe	Webserver 1	5
v9gm94v2evkvkrcu5at97gdh55	Small	13	ND	Attack	Webserver 1	10
v9gm94v2evkvkrcu5at97gdh55	Small	14	ND	Probe	Webserver 1	-5
v9gm94v2evkvkrcu5at97gdh55	Small	14	ND	Attack	Didn't Attack	0
v9gm94v2evkvkrcu5at97gdh55	Small	15	D	Probe	Webserver 1	5
v9gm94v2evkvkrcu5at97gdh55	Small	15	D	Attack	Didn't Attack	0
v9gm94v2evkvkrcu5at97gdh55	Small	16	ND	Probe	Didn't Probe	0
v9gm94v2evkvkrcu5at97gdh55	Small	16	ND	Attack	Didn't Attack	0
v9gm94v2evkvkrcu5at97gdh55	Small	17	ND	Probe	Didn't Probe	0
v9gm94v2evkvkrcu5at97gdh55	Small	17	ND	Attack	Didn't Attack	0
v9gm94v2evkvkrcu5at97gdh55	Small	18	ND	Probe	Webserver 1	5
v9gm94v2evkvkrcu5at97gdh55	Small	18	ND	Attack	Webserver 1	10
v9gm94v2evkvkrcu5at97gdh55	Small	19	ND	Probe	Didn't Probe	0
v9gm94v2evkvkrcu5at97gdh55	Small	19	ND	Attack	Didn't Attack	0
v9gm94v2evkvkrcu5at97gdh55	Small	20	D	Probe	Webserver 1	-5
v9gm94v2evkvkrcu5at97gdh55	Small	20	D	Attack	Webserver 1	-10
v9gm94v2evkvkrcu5at97gdh55	Small	21	D	Probe	Webserver 1	-5
v9gm94v2evkvkrcu5at97gdh55	Small	21	D	Attack	Webserver 1	-10
v9gm94v2evkvkrcu5at97gdh55	Small	22	ND	Probe	Webserver 1	-5
v9gm94v2evkvkrcu5at97gdh55	Small	22	ND	Attack	Webserver 1	-10
v9gm94v2evkvkrcu5at97gdh55	Small	23	D	Probe	Didn't Probe	0
v9gm94v2evkvkrcu5at97gdh55	Small	23	D	Attack	Webserver 1	10
v9gm94v2evkvkrcu5at97gdh55	Small	24	ND	Probe	Didn't Probe	0
v9gm94v2evkvkrcu5at97gdh55	Small	24	ND	Attack	Webserver 1	10
v9gm94v2evkvkrcu5at97gdh55	Small	25	D	Probe	Webserver 1	-5
v9gm94v2evkvkrcu5at97gdh55	Small	25	D	Attack	Didn't Attack	0
v9gm94v2evkvkrcu5at97gdh55	Small	26	ND	Probe	Didn't Probe	0
v9gm94v2evkvkrcu5at97gdh55	Small	26	ND	Attack	Webserver 1	10
v9gm94v2evkvkrcu5at97gdh55	Small	27	ND	Probe	Didn't Probe	0
v9gm94v2evkvkrcu5at97gdh55	Small	27	ND	Attack	Webserver 1	-10
v9gm94v2evkvkrcu5at97gdh55	Small	28	D	Probe	Webserver 1	5
v9gm94v2evkvkrcu5at97gdh55	Small	28	D	Attack	Didn't Attack	0
v9gm94v2evkvkrcu5at97gdh55	Small	29	D	Probe	Didn't Probe	0
v9gm94v2evkvkrcu5at97gdh55	Small	29	D	Attack	Didn't Attack	0
9dnu76hvmpe17dj4spb6pvj4b3	Small	1	D	Probe	Didn't Probe	0
9dnu76hvmpe17dj4spb6pvj4b3	Small	1	D	Attack	Didn't Attack	0
9dnu76hvmpe17dj4spb6pvj4b3	Small	2	ND	Probe	Didn't Probe	0
9dnu76hvmpe17dj4spb6pvj4b3	Small	2	ND	Attack	Didn't Attack	0
9dnu76hvmpe17dj4spb6pvj4b3	Small	3	D	Probe	Webserver 1	-5
9dnu76hvmpe17dj4spb6pvj4b3	Small	3	D	Attack	Didn't Attack	0
9dnu76hvmpe17dj4spb6pvj4b3	Small	4	D	Probe	Webserver 1	-5
9dnu76hvmpe17dj4spb6pvj4b3	Small	4	D	Attack	Didn't Attack	0
9dnu76hvmpe17dj4spb6pvj4b3	Small	5	ND	Probe	Didn't Probe	0
9dnu76hvmpe17dj4spb6pvj4b3	Small	5	ND	Attack	Didn't Attack	0
9dnu76hvmpe17dj4spb6pvj4b3	Small	6	ND	Probe	Didn't Probe	0
9dnu76hvmpe17dj4spb6pvj4b3	Small	6	ND	Attack	Webserver 1	10
9dnu76hvmpe17dj4spb6pvj4b3	Small	7	D	Probe	Didn't Probe	0
9dnu76hvmpe17dj4spb6pvj4b3	Small	7	D	Attack	Webserver 2	10
9dnu76hvmpe17dj4spb6pvj4b3	Small	8	D	Probe	Webserver 1	5
9dnu76hvmpe17dj4spb6pvj4b3	Small	8	D	Attack	Didn't Attack	0
9dnu76hvmpe17dj4spb6pvj4b3	Small	9	D	Probe	Webserver 1	5
9dnu76hvmpe17dj4spb6pvj4b3	Small	9	D	Attack	Didn't Attack	0
9dnu76hvmpe17dj4spb6pvj4b3	Small	10	D	Probe	Didn't Probe	0
9dnu76hvmpe17dj4spb6pvj4b3	Small	10	D	Attack	Webserver 1	-10
9dnu76hvmpe17dj4spb6pvj4b3	Small	11	D	Probe	Didn't Probe	0
9dnu76hvmpe17dj4spb6pvj4b3	Small	11	D	Attack	Didn't Attack	0
9dnu76hvmpe17dj4spb6pvj4b3	Small	12	ND	Probe	Webserver 1	-5
9dnu76hvmpe17dj4spb6pvj4b3	Small	12	ND	Attack	Didn't Attack	0
9dnu76hvmpe17dj4spb6pvj4b3	Small	13	ND	Probe	Didn't Probe	0
9dnu76hvmpe17dj4spb6pvj4b3	Small	13	ND	Attack	Didn't Attack	0
9dnu76hvmpe17dj4spb6pvj4b3	Small	14	ND	Probe	Didn't Probe	0
9dnu76hvmpe17dj4spb6pvj4b3	Small	14	ND	Attack	Webserver 1	10
9dnu76hvmpe17dj4spb6pvj4b3	Small	15	D	Probe	Didn't Probe	0
9dnu76hvmpe17dj4spb6pvj4b3	Small	15	D	Attack	Webserver 1	10
9dnu76hvmpe17dj4spb6pvj4b3	Small	16	ND	Probe	Didn't Probe	0
9dnu76hvmpe17dj4spb6pvj4b3	Small	16	ND	Attack	Webserver 1	-10
9dnu76hvmpe17dj4spb6pvj4b3	Small	17	ND	Probe	Didn't Probe	0
9dnu76hvmpe17dj4spb6pvj4b3	Small	17	ND	Attack	Webserver 1	-10
9dnu76hvmpe17dj4spb6pvj4b3	Small	18	ND	Probe	Didn't Probe	0
9dnu76hvmpe17dj4spb6pvj4b3	Small	18	ND	Attack	Didn't Attack	0
9dnu76hvmpe17dj4spb6pvj4b3	Small	19	ND	Probe	Webserver 1	-5
9dnu76hvmpe17dj4spb6pvj4b3	Small	19	ND	Attack	Webserver 2	10
9dnu76hvmpe17dj4spb6pvj4b3	Small	20	D	Probe	Didn't Probe	0
9dnu76hvmpe17dj4spb6pvj4b3	Small	20	D	Attack	Webserver 1	10
9dnu76hvmpe17dj4spb6pvj4b3	Small	21	D	Probe	Didn't Probe	0
9dnu76hvmpe17dj4spb6pvj4b3	Small	21	D	Attack	Webserver 1	-10
9dnu76hvmpe17dj4spb6pvj4b3	Small	22	ND	Probe	Didn't Probe	0
9dnu76hvmpe17dj4spb6pvj4b3	Small	22	ND	Attack	Webserver 2	10
9dnu76hvmpe17dj4spb6pvj4b3	Small	23	D	Probe	Webserver 1	5
9dnu76hvmpe17dj4spb6pvj4b3	Small	23	D	Attack	Webserver 1	10
9dnu76hvmpe17dj4spb6pvj4b3	Small	24	ND	Probe	Webserver 1	5
9dnu76hvmpe17dj4spb6pvj4b3	Small	24	ND	Attack	Webserver 1	10
9dnu76hvmpe17dj4spb6pvj4b3	Small	25	D	Probe	Didn't Probe	0
9dnu76hvmpe17dj4spb6pvj4b3	Small	25	D	Attack	Webserver 1	-10
9dnu76hvmpe17dj4spb6pvj4b3	Small	26	ND	Probe	Didn't Probe	0
9dnu76hvmpe17dj4spb6pvj4b3	Small	26	ND	Attack	Didn't Attack	0
9dnu76hvmpe17dj4spb6pvj4b3	Small	27	ND	Probe	Webserver 1	-5
9dnu76hvmpe17dj4spb6pvj4b3	Small	27	ND	Attack	Didn't Attack	0
9dnu76hvmpe17dj4spb6pvj4b3	Small	28	D	Probe	Webserver 1	-5
9dnu76hvmpe17dj4spb6pvj4b3	Small	28	D	Attack	Didn't Attack	0
9dnu76hvmpe17dj4spb6pvj4b3	Small	29	D	Probe	Didn't Probe	0
9dnu76hvmpe17dj4spb6pvj4b3	Small	29	D	Attack	Webserver 1	10
3fjrivqgo8f32vch46caafrkb2	Small	1	D	Probe	Webserver 1	5
3fjrivqgo8f32vch46caafrkb2	Small	1	D	Attack	Didn't Attack	0
3fjrivqgo8f32vch46caafrkb2	Small	2	ND	Probe	Webserver 1	-5
3fjrivqgo8f32vch46caafrkb2	Small	2	ND	Attack	Webserver 1	-10
3fjrivqgo8f32vch46caafrkb2	Small	3	D	Probe	Didn't Probe	0
3fjrivqgo8f32vch46caafrkb2	Small	3	D	Attack	Didn't Attack	0
3fjrivqgo8f32vch46caafrkb2	Small	4	D	Probe	Webserver 2	5
3fjrivqgo8f32vch46caafrkb2	Small	4	D	Attack	Webserver 1	-10
3fjrivqgo8f32vch46caafrkb2	Small	5	ND	Probe	Didn't Probe	0
3fjrivqgo8f32vch46caafrkb2	Small	5	ND	Attack	Didn't Attack	0
3fjrivqgo8f32vch46caafrkb2	Small	6	ND	Probe	Webserver 1	-5
3fjrivqgo8f32vch46caafrkb2	Small	6	ND	Attack	Didn't Attack	0
3fjrivqgo8f32vch46caafrkb2	Small	7	D	Probe	Didn't Probe	0
3fjrivqgo8f32vch46caafrkb2	Small	7	D	Attack	Webserver 1	10
3fjrivqgo8f32vch46caafrkb2	Small	8	D	Probe	Didn't Probe	0
3fjrivqgo8f32vch46caafrkb2	Small	8	D	Attack	Didn't Attack	0
3fjrivqgo8f32vch46caafrkb2	Small	9	D	Probe	Didn't Probe	0
3fjrivqgo8f32vch46caafrkb2	Small	9	D	Attack	Didn't Attack	0
3fjrivqgo8f32vch46caafrkb2	Small	10	D	Probe	Didn't Probe	0
3fjrivqgo8f32vch46caafrkb2	Small	10	D	Attack	Didn't Attack	0
3fjrivqgo8f32vch46caafrkb2	Small	11	D	Probe	Didn't Probe	0
3fjrivqgo8f32vch46caafrkb2	Small	11	D	Attack	Didn't Attack	0
3fjrivqgo8f32vch46caafrkb2	Small	12	ND	Probe	Webserver 1	5
3fjrivqgo8f32vch46caafrkb2	Small	12	ND	Attack	Didn't Attack	0
3fjrivqgo8f32vch46caafrkb2	Small	13	ND	Probe	Webserver 1	5
3fjrivqgo8f32vch46caafrkb2	Small	13	ND	Attack	Webserver 1	10
3fjrivqgo8f32vch46caafrkb2	Small	14	ND	Probe	Webserver 1	5
3fjrivqgo8f32vch46caafrkb2	Small	14	ND	Attack	Webserver 1	10
3fjrivqgo8f32vch46caafrkb2	Small	15	D	Probe	Webserver 1	5
3fjrivqgo8f32vch46caafrkb2	Small	15	D	Attack	Webserver 1	10
3fjrivqgo8f32vch46caafrkb2	Small	16	ND	Probe	Webserver 1	5
3fjrivqgo8f32vch46caafrkb2	Small	16	ND	Attack	Webserver 1	10
3fjrivqgo8f32vch46caafrkb2	Small	17	ND	Probe	Webserver 1	-5
3fjrivqgo8f32vch46caafrkb2	Small	17	ND	Attack	Webserver 1	-10
3fjrivqgo8f32vch46caafrkb2	Small	18	ND	Probe	Webserver 1	5
3fjrivqgo8f32vch46caafrkb2	Small	18	ND	Attack	Webserver 1	10
3fjrivqgo8f32vch46caafrkb2	Small	19	ND	Probe	Webserver 1	5
3fjrivqgo8f32vch46caafrkb2	Small	19	ND	Attack	Webserver 1	10
3fjrivqgo8f32vch46caafrkb2	Small	20	D	Probe	Webserver 1	-5
3fjrivqgo8f32vch46caafrkb2	Small	20	D	Attack	Webserver 1	-10
3fjrivqgo8f32vch46caafrkb2	Small	21	D	Probe	Didn't Probe	0
3fjrivqgo8f32vch46caafrkb2	Small	21	D	Attack	Didn't Attack	0
3fjrivqgo8f32vch46caafrkb2	Small	22	ND	Probe	Webserver 1	-5
3fjrivqgo8f32vch46caafrkb2	Small	22	ND	Attack	Webserver 1	-10
3fjrivqgo8f32vch46caafrkb2	Small	23	D	Probe	Didn't Probe	0
3fjrivqgo8f32vch46caafrkb2	Small	23	D	Attack	Didn't Attack	0
3fjrivqgo8f32vch46caafrkb2	Small	24	ND	Probe	Didn't Probe	0
3fjrivqgo8f32vch46caafrkb2	Small	24	ND	Attack	Didn't Attack	0
3fjrivqgo8f32vch46caafrkb2	Small	25	D	Probe	Didn't Probe	0
3fjrivqgo8f32vch46caafrkb2	Small	25	D	Attack	Didn't Attack	0
3fjrivqgo8f32vch46caafrkb2	Small	26	ND	Probe	Didn't Probe	0
3fjrivqgo8f32vch46caafrkb2	Small	26	ND	Attack	Didn't Attack	0
3fjrivqgo8f32vch46caafrkb2	Small	27	ND	Probe	Didn't Probe	0
3fjrivqgo8f32vch46caafrkb2	Small	27	ND	Attack	Didn't Attack	0
3fjrivqgo8f32vch46caafrkb2	Small	28	D	Probe	Didn't Probe	0
3fjrivqgo8f32vch46caafrkb2	Small	28	D	Attack	Didn't Attack	0
3fjrivqgo8f32vch46caafrkb2	Small	29	D	Probe	Didn't Probe	0
3fjrivqgo8f32vch46caafrkb2	Small	29	D	Attack	Didn't Attack	0
66e9hf4s71d1gknhi2e4vkn4b7	Small	1	D	Probe	Webserver 1	-5
66e9hf4s71d1gknhi2e4vkn4b7	Small	1	D	Attack	Webserver 1	-10
66e9hf4s71d1gknhi2e4vkn4b7	Small	2	ND	Probe	Didn't Probe	0
66e9hf4s71d1gknhi2e4vkn4b7	Small	2	ND	Attack	Webserver 1	-10
66e9hf4s71d1gknhi2e4vkn4b7	Small	3	D	Probe	Webserver 1	-5
66e9hf4s71d1gknhi2e4vkn4b7	Small	3	D	Attack	Didn't Attack	0
66e9hf4s71d1gknhi2e4vkn4b7	Small	4	D	Probe	Webserver 1	-5
66e9hf4s71d1gknhi2e4vkn4b7	Small	4	D	Attack	Webserver 1	-10
66e9hf4s71d1gknhi2e4vkn4b7	Small	5	ND	Probe	Webserver 1	-5
66e9hf4s71d1gknhi2e4vkn4b7	Small	5	ND	Attack	Webserver 1	-10
66e9hf4s71d1gknhi2e4vkn4b7	Small	6	ND	Probe	Didn't Probe	0
66e9hf4s71d1gknhi2e4vkn4b7	Small	6	ND	Attack	Didn't Attack	0
66e9hf4s71d1gknhi2e4vkn4b7	Small	7	D	Probe	Didn't Probe	0
66e9hf4s71d1gknhi2e4vkn4b7	Small	7	D	Attack	Didn't Attack	0
66e9hf4s71d1gknhi2e4vkn4b7	Small	8	D	Probe	Didn't Probe	0
66e9hf4s71d1gknhi2e4vkn4b7	Small	8	D	Attack	Didn't Attack	0
66e9hf4s71d1gknhi2e4vkn4b7	Small	9	D	Probe	Didn't Probe	0
66e9hf4s71d1gknhi2e4vkn4b7	Small	9	D	Attack	Didn't Attack	0
66e9hf4s71d1gknhi2e4vkn4b7	Small	10	D	Probe	Didn't Probe	0
66e9hf4s71d1gknhi2e4vkn4b7	Small	10	D	Attack	Didn't Attack	0
66e9hf4s71d1gknhi2e4vkn4b7	Small	11	D	Probe	Didn't Probe	0
66e9hf4s71d1gknhi2e4vkn4b7	Small	11	D	Attack	Webserver 1	10
66e9hf4s71d1gknhi2e4vkn4b7	Small	12	ND	Probe	Webserver 1	5
66e9hf4s71d1gknhi2e4vkn4b7	Small	12	ND	Attack	Webserver 1	10
66e9hf4s71d1gknhi2e4vkn4b7	Small	13	ND	Probe	Webserver 1	-5
66e9hf4s71d1gknhi2e4vkn4b7	Small	13	ND	Attack	Didn't Attack	0
66e9hf4s71d1gknhi2e4vkn4b7	Small	14	ND	Probe	Didn't Probe	0
66e9hf4s71d1gknhi2e4vkn4b7	Small	14	ND	Attack	Webserver 1	10
66e9hf4s71d1gknhi2e4vkn4b7	Small	15	D	Probe	Webserver 1	-5
66e9hf4s71d1gknhi2e4vkn4b7	Small	15	D	Attack	Webserver 1	-10
66e9hf4s71d1gknhi2e4vkn4b7	Small	16	ND	Probe	Didn't Probe	0
66e9hf4s71d1gknhi2e4vkn4b7	Small	16	ND	Attack	Didn't Attack	0
66e9hf4s71d1gknhi2e4vkn4b7	Small	17	ND	Probe	Didn't Probe	0
66e9hf4s71d1gknhi2e4vkn4b7	Small	17	ND	Attack	Didn't Attack	0
66e9hf4s71d1gknhi2e4vkn4b7	Small	18	ND	Probe	Didn't Probe	0
66e9hf4s71d1gknhi2e4vkn4b7	Small	18	ND	Attack	Didn't Attack	0
66e9hf4s71d1gknhi2e4vkn4b7	Small	19	ND	Probe	Webserver 1	5
66e9hf4s71d1gknhi2e4vkn4b7	Small	19	ND	Attack	Webserver 1	10
66e9hf4s71d1gknhi2e4vkn4b7	Small	20	D	Probe	Webserver 1	5
66e9hf4s71d1gknhi2e4vkn4b7	Small	20	D	Attack	Webserver 1	10
66e9hf4s71d1gknhi2e4vkn4b7	Small	21	D	Probe	Webserver 1	5
66e9hf4s71d1gknhi2e4vkn4b7	Small	21	D	Attack	Webserver 1	10
66e9hf4s71d1gknhi2e4vkn4b7	Small	22	ND	Probe	Webserver 2	5
66e9hf4s71d1gknhi2e4vkn4b7	Small	22	ND	Attack	Didn't Attack	0
66e9hf4s71d1gknhi2e4vkn4b7	Small	23	D	Probe	Webserver 1	-5
66e9hf4s71d1gknhi2e4vkn4b7	Small	23	D	Attack	Webserver 1	-10
66e9hf4s71d1gknhi2e4vkn4b7	Small	24	ND	Probe	Webserver 1	-5
66e9hf4s71d1gknhi2e4vkn4b7	Small	24	ND	Attack	Webserver 1	-10
66e9hf4s71d1gknhi2e4vkn4b7	Small	25	D	Probe	Didn't Probe	0
66e9hf4s71d1gknhi2e4vkn4b7	Small	25	D	Attack	Didn't Attack	0
66e9hf4s71d1gknhi2e4vkn4b7	Small	26	ND	Probe	Webserver 1	-5
66e9hf4s71d1gknhi2e4vkn4b7	Small	26	ND	Attack	Webserver 1	-10
66e9hf4s71d1gknhi2e4vkn4b7	Small	27	ND	Probe	Didn't Probe	0
66e9hf4s71d1gknhi2e4vkn4b7	Small	27	ND	Attack	Didn't Attack	0
66e9hf4s71d1gknhi2e4vkn4b7	Small	28	D	Probe	Didn't Probe	0
66e9hf4s71d1gknhi2e4vkn4b7	Small	28	D	Attack	Didn't Attack	0
66e9hf4s71d1gknhi2e4vkn4b7	Small	29	D	Probe	Webserver 1	-5
66e9hf4s71d1gknhi2e4vkn4b7	Small	29	D	Attack	Didn't Attack	0
8bapie80t1a7b4qjp6u0ocf3u1	Small	1	D	Probe	Webserver 1	5
8bapie80t1a7b4qjp6u0ocf3u1	Small	1	D	Attack	Didn't Attack	0
8bapie80t1a7b4qjp6u0ocf3u1	Small	2	ND	Probe	Webserver 1	5
8bapie80t1a7b4qjp6u0ocf3u1	Small	2	ND	Attack	Webserver 1	10
8bapie80t1a7b4qjp6u0ocf3u1	Small	3	D	Probe	Webserver 1	5
8bapie80t1a7b4qjp6u0ocf3u1	Small	3	D	Attack	Webserver 1	10
8bapie80t1a7b4qjp6u0ocf3u1	Small	4	D	Probe	Webserver 1	-5
8bapie80t1a7b4qjp6u0ocf3u1	Small	4	D	Attack	Webserver 1	-10
8bapie80t1a7b4qjp6u0ocf3u1	Small	5	ND	Probe	Webserver 1	-5
8bapie80t1a7b4qjp6u0ocf3u1	Small	5	ND	Attack	Didn't Attack	0
8bapie80t1a7b4qjp6u0ocf3u1	Small	6	ND	Probe	Didn't Probe	0
8bapie80t1a7b4qjp6u0ocf3u1	Small	6	ND	Attack	Webserver 1	10
8bapie80t1a7b4qjp6u0ocf3u1	Small	7	D	Probe	Webserver 1	-5
8bapie80t1a7b4qjp6u0ocf3u1	Small	7	D	Attack	Didn't Attack	0
8bapie80t1a7b4qjp6u0ocf3u1	Small	8	D	Probe	Webserver 1	5
8bapie80t1a7b4qjp6u0ocf3u1	Small	8	D	Attack	Didn't Attack	0
8bapie80t1a7b4qjp6u0ocf3u1	Small	9	D	Probe	Didn't Probe	0
8bapie80t1a7b4qjp6u0ocf3u1	Small	9	D	Attack	Webserver 1	-10
8bapie80t1a7b4qjp6u0ocf3u1	Small	10	D	Probe	Webserver 1	-5
8bapie80t1a7b4qjp6u0ocf3u1	Small	10	D	Attack	Didn't Attack	0
8bapie80t1a7b4qjp6u0ocf3u1	Small	11	D	Probe	Webserver 1	-5
8bapie80t1a7b4qjp6u0ocf3u1	Small	11	D	Attack	Didn't Attack	0
8bapie80t1a7b4qjp6u0ocf3u1	Small	12	ND	Probe	Webserver 1	5
8bapie80t1a7b4qjp6u0ocf3u1	Small	12	ND	Attack	Didn't Attack	0
8bapie80t1a7b4qjp6u0ocf3u1	Small	13	ND	Probe	Didn't Probe	0
8bapie80t1a7b4qjp6u0ocf3u1	Small	13	ND	Attack	Webserver 1	10
8bapie80t1a7b4qjp6u0ocf3u1	Small	14	ND	Probe	Didn't Probe	0
8bapie80t1a7b4qjp6u0ocf3u1	Small	14	ND	Attack	Webserver 1	10
8bapie80t1a7b4qjp6u0ocf3u1	Small	15	D	Probe	Didn't Probe	0
8bapie80t1a7b4qjp6u0ocf3u1	Small	15	D	Attack	Webserver 1	-10
8bapie80t1a7b4qjp6u0ocf3u1	Small	16	ND	Probe	Didn't Probe	0
8bapie80t1a7b4qjp6u0ocf3u1	Small	16	ND	Attack	Webserver 1	-10
8bapie80t1a7b4qjp6u0ocf3u1	Small	17	ND	Probe	Didn't Probe	0
8bapie80t1a7b4qjp6u0ocf3u1	Small	17	ND	Attack	Webserver 1	10
8bapie80t1a7b4qjp6u0ocf3u1	Small	18	ND	Probe	Didn't Probe	0
8bapie80t1a7b4qjp6u0ocf3u1	Small	18	ND	Attack	Didn't Attack	0
8bapie80t1a7b4qjp6u0ocf3u1	Small	19	ND	Probe	Webserver 1	-5
8bapie80t1a7b4qjp6u0ocf3u1	Small	19	ND	Attack	Didn't Attack	0
8bapie80t1a7b4qjp6u0ocf3u1	Small	20	D	Probe	Webserver 1	-5
8bapie80t1a7b4qjp6u0ocf3u1	Small	20	D	Attack	Didn't Attack	0
8bapie80t1a7b4qjp6u0ocf3u1	Small	21	D	Probe	Didn't Probe	0
8bapie80t1a7b4qjp6u0ocf3u1	Small	21	D	Attack	Didn't Attack	0
8bapie80t1a7b4qjp6u0ocf3u1	Small	22	ND	Probe	Webserver 1	5
8bapie80t1a7b4qjp6u0ocf3u1	Small	22	ND	Attack	Didn't Attack	0
8bapie80t1a7b4qjp6u0ocf3u1	Small	23	D	Probe	Webserver 1	5
8bapie80t1a7b4qjp6u0ocf3u1	Small	23	D	Attack	Didn't Attack	0
8bapie80t1a7b4qjp6u0ocf3u1	Small	24	ND	Probe	Webserver 1	5
8bapie80t1a7b4qjp6u0ocf3u1	Small	24	ND	Attack	Webserver 1	10
8bapie80t1a7b4qjp6u0ocf3u1	Small	25	D	Probe	Webserver 1	5
8bapie80t1a7b4qjp6u0ocf3u1	Small	25	D	Attack	Webserver 1	10
8bapie80t1a7b4qjp6u0ocf3u1	Small	26	ND	Probe	Webserver 1	5
8bapie80t1a7b4qjp6u0ocf3u1	Small	26	ND	Attack	Didn't Attack	0
8bapie80t1a7b4qjp6u0ocf3u1	Small	27	ND	Probe	Didn't Probe	0
8bapie80t1a7b4qjp6u0ocf3u1	Small	27	ND	Attack	Webserver 1	-10
8bapie80t1a7b4qjp6u0ocf3u1	Small	28	D	Probe	Webserver 1	5
8bapie80t1a7b4qjp6u0ocf3u1	Small	28	D	Attack	Didn't Attack	0
8bapie80t1a7b4qjp6u0ocf3u1	Small	29	D	Probe	Webserver 1	5
8bapie80t1a7b4qjp6u0ocf3u1	Small	29	D	Attack	Didn't Attack	0
iko57i1295i18426564ktug8i5	Small	1	D	Probe	Webserver 1	5
iko57i1295i18426564ktug8i5	Small	1	D	Attack	Webserver 1	10
iko57i1295i18426564ktug8i5	Small	2	ND	Probe	Didn't Probe	0
iko57i1295i18426564ktug8i5	Small	2	ND	Attack	Webserver 1	-10
iko57i1295i18426564ktug8i5	Small	3	D	Probe	Webserver 1	-5
iko57i1295i18426564ktug8i5	Small	3	D	Attack	Webserver 1	-10
iko57i1295i18426564ktug8i5	Small	4	D	Probe	Webserver 1	5
iko57i1295i18426564ktug8i5	Small	4	D	Attack	Didn't Attack	0
iko57i1295i18426564ktug8i5	Small	5	ND	Probe	Webserver 1	5
iko57i1295i18426564ktug8i5	Small	5	ND	Attack	Webserver 1	10
iko57i1295i18426564ktug8i5	Small	6	ND	Probe	Webserver 1	-5
iko57i1295i18426564ktug8i5	Small	6	ND	Attack	Webserver 2	10
iko57i1295i18426564ktug8i5	Small	7	D	Probe	Didn't Probe	0
iko57i1295i18426564ktug8i5	Small	7	D	Attack	Webserver 1	10
iko57i1295i18426564ktug8i5	Small	8	D	Probe	Didn't Probe	0
iko57i1295i18426564ktug8i5	Small	8	D	Attack	Didn't Attack	0
iko57i1295i18426564ktug8i5	Small	9	D	Probe	Didn't Probe	0
iko57i1295i18426564ktug8i5	Small	9	D	Attack	Didn't Attack	0
iko57i1295i18426564ktug8i5	Small	10	D	Probe	Webserver 1	5
iko57i1295i18426564ktug8i5	Small	10	D	Attack	Didn't Attack	0
iko57i1295i18426564ktug8i5	Small	11	D	Probe	Didn't Probe	0
iko57i1295i18426564ktug8i5	Small	11	D	Attack	Webserver 1	-10
iko57i1295i18426564ktug8i5	Small	12	ND	Probe	Didn't Probe	0
iko57i1295i18426564ktug8i5	Small	12	ND	Attack	Didn't Attack	0
iko57i1295i18426564ktug8i5	Small	13	ND	Probe	Webserver 1	5
iko57i1295i18426564ktug8i5	Small	13	ND	Attack	Didn't Attack	0
iko57i1295i18426564ktug8i5	Small	14	ND	Probe	Didn't Probe	0
iko57i1295i18426564ktug8i5	Small	14	ND	Attack	Webserver 1	-10
iko57i1295i18426564ktug8i5	Small	15	D	Probe	Didn't Probe	0
iko57i1295i18426564ktug8i5	Small	15	D	Attack	Didn't Attack	0
iko57i1295i18426564ktug8i5	Small	16	ND	Probe	Webserver 1	-5
iko57i1295i18426564ktug8i5	Small	16	ND	Attack	Didn't Attack	0
iko57i1295i18426564ktug8i5	Small	17	ND	Probe	Webserver 1	5
iko57i1295i18426564ktug8i5	Small	17	ND	Attack	Webserver 1	10
iko57i1295i18426564ktug8i5	Small	18	ND	Probe	Webserver 1	5
iko57i1295i18426564ktug8i5	Small	18	ND	Attack	Webserver 1	10
iko57i1295i18426564ktug8i5	Small	19	ND	Probe	Webserver 1	-5
iko57i1295i18426564ktug8i5	Small	19	ND	Attack	Didn't Attack	0
iko57i1295i18426564ktug8i5	Small	20	D	Probe	Didn't Probe	0
iko57i1295i18426564ktug8i5	Small	20	D	Attack	Didn't Attack	0
iko57i1295i18426564ktug8i5	Small	21	D	Probe	Didn't Probe	0
iko57i1295i18426564ktug8i5	Small	21	D	Attack	Webserver 1	10
iko57i1295i18426564ktug8i5	Small	22	ND	Probe	Didn't Probe	0
iko57i1295i18426564ktug8i5	Small	22	ND	Attack	Didn't Attack	0
iko57i1295i18426564ktug8i5	Small	23	D	Probe	Didn't Probe	0
iko57i1295i18426564ktug8i5	Small	23	D	Attack	Didn't Attack	0
iko57i1295i18426564ktug8i5	Small	24	ND	Probe	Webserver 1	-5
iko57i1295i18426564ktug8i5	Small	24	ND	Attack	Webserver 1	-10
iko57i1295i18426564ktug8i5	Small	25	D	Probe	Didn't Probe	0
iko57i1295i18426564ktug8i5	Small	25	D	Attack	Webserver 1	10
iko57i1295i18426564ktug8i5	Small	26	ND	Probe	Didn't Probe	0
iko57i1295i18426564ktug8i5	Small	26	ND	Attack	Webserver 1	-10
iko57i1295i18426564ktug8i5	Small	27	ND	Probe	Didn't Probe	0
iko57i1295i18426564ktug8i5	Small	27	ND	Attack	Didn't Attack	0
iko57i1295i18426564ktug8i5	Small	28	D	Probe	Webserver 1	-5
iko57i1295i18426564ktug8i5	Small	28	D	Attack	Webserver 1	-10
iko57i1295i18426564ktug8i5	Small	29	D	Probe	Webserver 1	-5
iko57i1295i18426564ktug8i5	Small	29	D	Attack	Webserver 1	-10
umn34qcsdf15cr7m9tlss9p3r0	Small	1	D	Probe	Webserver 1	5
umn34qcsdf15cr7m9tlss9p3r0	Small	1	D	Attack	Didn't Attack	0
umn34qcsdf15cr7m9tlss9p3r0	Small	2	ND	Probe	Webserver 2	5
umn34qcsdf15cr7m9tlss9p3r0	Small	2	ND	Attack	Didn't Attack	0
umn34qcsdf15cr7m9tlss9p3r0	Small	3	D	Probe	Webserver 1	-5
umn34qcsdf15cr7m9tlss9p3r0	Small	3	D	Attack	Didn't Attack	0
umn34qcsdf15cr7m9tlss9p3r0	Small	4	D	Probe	Didn't Probe	0
umn34qcsdf15cr7m9tlss9p3r0	Small	4	D	Attack	Didn't Attack	0
umn34qcsdf15cr7m9tlss9p3r0	Small	5	ND	Probe	Webserver 1	5
umn34qcsdf15cr7m9tlss9p3r0	Small	5	ND	Attack	Webserver 1	10
umn34qcsdf15cr7m9tlss9p3r0	Small	6	ND	Probe	Didn't Probe	0
umn34qcsdf15cr7m9tlss9p3r0	Small	6	ND	Attack	Webserver 1	-10
umn34qcsdf15cr7m9tlss9p3r0	Small	7	D	Probe	Didn't Probe	0
umn34qcsdf15cr7m9tlss9p3r0	Small	7	D	Attack	Didn't Attack	0
umn34qcsdf15cr7m9tlss9p3r0	Small	8	D	Probe	Didn't Probe	0
umn34qcsdf15cr7m9tlss9p3r0	Small	8	D	Attack	Didn't Attack	0
umn34qcsdf15cr7m9tlss9p3r0	Small	9	D	Probe	Webserver 1	5
umn34qcsdf15cr7m9tlss9p3r0	Small	9	D	Attack	Didn't Attack	0
umn34qcsdf15cr7m9tlss9p3r0	Small	10	D	Probe	Didn't Probe	0
umn34qcsdf15cr7m9tlss9p3r0	Small	10	D	Attack	Didn't Attack	0
umn34qcsdf15cr7m9tlss9p3r0	Small	11	D	Probe	Didn't Probe	0
umn34qcsdf15cr7m9tlss9p3r0	Small	11	D	Attack	Didn't Attack	0
umn34qcsdf15cr7m9tlss9p3r0	Small	12	ND	Probe	Webserver 1	-5
umn34qcsdf15cr7m9tlss9p3r0	Small	12	ND	Attack	Didn't Attack	0
umn34qcsdf15cr7m9tlss9p3r0	Small	13	ND	Probe	Didn't Probe	0
umn34qcsdf15cr7m9tlss9p3r0	Small	13	ND	Attack	Didn't Attack	0
umn34qcsdf15cr7m9tlss9p3r0	Small	14	ND	Probe	Webserver 1	5
umn34qcsdf15cr7m9tlss9p3r0	Small	14	ND	Attack	Webserver 1	10
umn34qcsdf15cr7m9tlss9p3r0	Small	15	D	Probe	Webserver 1	5
umn34qcsdf15cr7m9tlss9p3r0	Small	15	D	Attack	Webserver 1	10
umn34qcsdf15cr7m9tlss9p3r0	Small	16	ND	Probe	Didn't Probe	0
umn34qcsdf15cr7m9tlss9p3r0	Small	16	ND	Attack	Didn't Attack	0
umn34qcsdf15cr7m9tlss9p3r0	Small	17	ND	Probe	Didn't Probe	0
umn34qcsdf15cr7m9tlss9p3r0	Small	17	ND	Attack	Didn't Attack	0
umn34qcsdf15cr7m9tlss9p3r0	Small	18	ND	Probe	Webserver 1	5
umn34qcsdf15cr7m9tlss9p3r0	Small	18	ND	Attack	Webserver 1	10
umn34qcsdf15cr7m9tlss9p3r0	Small	19	ND	Probe	Didn't Probe	0
umn34qcsdf15cr7m9tlss9p3r0	Small	19	ND	Attack	Didn't Attack	0
umn34qcsdf15cr7m9tlss9p3r0	Small	20	D	Probe	Didn't Probe	0
umn34qcsdf15cr7m9tlss9p3r0	Small	20	D	Attack	Didn't Attack	0
umn34qcsdf15cr7m9tlss9p3r0	Small	21	D	Probe	Didn't Probe	0
umn34qcsdf15cr7m9tlss9p3r0	Small	21	D	Attack	Didn't Attack	0
umn34qcsdf15cr7m9tlss9p3r0	Small	22	ND	Probe	Webserver 1	5
umn34qcsdf15cr7m9tlss9p3r0	Small	22	ND	Attack	Webserver 1	10
umn34qcsdf15cr7m9tlss9p3r0	Small	23	D	Probe	Webserver 1	5
umn34qcsdf15cr7m9tlss9p3r0	Small	23	D	Attack	Webserver 1	10
umn34qcsdf15cr7m9tlss9p3r0	Small	24	ND	Probe	Didn't Probe	0
umn34qcsdf15cr7m9tlss9p3r0	Small	24	ND	Attack	Webserver 1	-10
umn34qcsdf15cr7m9tlss9p3r0	Small	25	D	Probe	Webserver 1	5
umn34qcsdf15cr7m9tlss9p3r0	Small	25	D	Attack	Didn't Attack	0
umn34qcsdf15cr7m9tlss9p3r0	Small	26	ND	Probe	Webserver 1	-5
umn34qcsdf15cr7m9tlss9p3r0	Small	26	ND	Attack	Didn't Attack	0
umn34qcsdf15cr7m9tlss9p3r0	Small	27	ND	Probe	Webserver 1	5
umn34qcsdf15cr7m9tlss9p3r0	Small	27	ND	Attack	Webserver 1	10
umn34qcsdf15cr7m9tlss9p3r0	Small	28	D	Probe	Didn't Probe	0
umn34qcsdf15cr7m9tlss9p3r0	Small	28	D	Attack	Didn't Attack	0
umn34qcsdf15cr7m9tlss9p3r0	Small	29	D	Probe	Didn't Probe	0
umn34qcsdf15cr7m9tlss9p3r0	Small	29	D	Attack	Didn't Attack	0
pe02kakb2jcg6fs9u5gb30f560	Small	1	D	Probe	Didn't Probe	0
pe02kakb2jcg6fs9u5gb30f560	Small	1	D	Attack	Webserver 1	-10
pe02kakb2jcg6fs9u5gb30f560	Small	2	ND	Probe	Webserver 1	-5
pe02kakb2jcg6fs9u5gb30f560	Small	2	ND	Attack	Webserver 1	-10
pe02kakb2jcg6fs9u5gb30f560	Small	3	D	Probe	Didn't Probe	0
pe02kakb2jcg6fs9u5gb30f560	Small	3	D	Attack	Webserver 1	10
pe02kakb2jcg6fs9u5gb30f560	Small	4	D	Probe	Webserver 1	5
pe02kakb2jcg6fs9u5gb30f560	Small	4	D	Attack	Didn't Attack	0
pe02kakb2jcg6fs9u5gb30f560	Small	5	ND	Probe	Webserver 1	-5
pe02kakb2jcg6fs9u5gb30f560	Small	5	ND	Attack	Didn't Attack	0
pe02kakb2jcg6fs9u5gb30f560	Small	6	ND	Probe	Webserver 1	-5
pe02kakb2jcg6fs9u5gb30f560	Small	6	ND	Attack	Didn't Attack	0
pe02kakb2jcg6fs9u5gb30f560	Small	7	D	Probe	Webserver 1	5
pe02kakb2jcg6fs9u5gb30f560	Small	7	D	Attack	Didn't Attack	0
pe02kakb2jcg6fs9u5gb30f560	Small	8	D	Probe	Webserver 1	-5
pe02kakb2jcg6fs9u5gb30f560	Small	8	D	Attack	Webserver 1	-10
pe02kakb2jcg6fs9u5gb30f560	Small	9	D	Probe	Didn't Probe	0
pe02kakb2jcg6fs9u5gb30f560	Small	9	D	Attack	Webserver 1	-10
pe02kakb2jcg6fs9u5gb30f560	Small	10	D	Probe	Didn't Probe	0
pe02kakb2jcg6fs9u5gb30f560	Small	10	D	Attack	Webserver 1	10
pe02kakb2jcg6fs9u5gb30f560	Small	11	D	Probe	Didn't Probe	0
pe02kakb2jcg6fs9u5gb30f560	Small	11	D	Attack	Webserver 1	-10
pe02kakb2jcg6fs9u5gb30f560	Small	12	ND	Probe	Didn't Probe	0
pe02kakb2jcg6fs9u5gb30f560	Small	12	ND	Attack	Didn't Attack	0
pe02kakb2jcg6fs9u5gb30f560	Small	13	ND	Probe	Webserver 1	5
pe02kakb2jcg6fs9u5gb30f560	Small	13	ND	Attack	Didn't Attack	0
pe02kakb2jcg6fs9u5gb30f560	Small	14	ND	Probe	Webserver 1	5
pe02kakb2jcg6fs9u5gb30f560	Small	14	ND	Attack	Webserver 1	10
pe02kakb2jcg6fs9u5gb30f560	Small	15	D	Probe	Didn't Probe	0
pe02kakb2jcg6fs9u5gb30f560	Small	15	D	Attack	Didn't Attack	0
pe02kakb2jcg6fs9u5gb30f560	Small	16	ND	Probe	Webserver 1	-5
pe02kakb2jcg6fs9u5gb30f560	Small	16	ND	Attack	Webserver 1	-10
pe02kakb2jcg6fs9u5gb30f560	Small	17	ND	Probe	Webserver 1	-5
pe02kakb2jcg6fs9u5gb30f560	Small	17	ND	Attack	Webserver 1	-10
pe02kakb2jcg6fs9u5gb30f560	Small	18	ND	Probe	Didn't Probe	0
pe02kakb2jcg6fs9u5gb30f560	Small	18	ND	Attack	Webserver 1	10
pe02kakb2jcg6fs9u5gb30f560	Small	19	ND	Probe	Webserver 1	5
pe02kakb2jcg6fs9u5gb30f560	Small	19	ND	Attack	Didn't Attack	0
pe02kakb2jcg6fs9u5gb30f560	Small	20	D	Probe	Webserver 1	5
pe02kakb2jcg6fs9u5gb30f560	Small	20	D	Attack	Didn't Attack	0
pe02kakb2jcg6fs9u5gb30f560	Small	21	D	Probe	Didn't Probe	0
pe02kakb2jcg6fs9u5gb30f560	Small	21	D	Attack	Webserver 1	-10
pe02kakb2jcg6fs9u5gb30f560	Small	22	ND	Probe	Didn't Probe	0
pe02kakb2jcg6fs9u5gb30f560	Small	22	ND	Attack	Webserver 1	-10
pe02kakb2jcg6fs9u5gb30f560	Small	23	D	Probe	Didn't Probe	0
pe02kakb2jcg6fs9u5gb30f560	Small	23	D	Attack	Webserver 1	-10
pe02kakb2jcg6fs9u5gb30f560	Small	24	ND	Probe	Didn't Probe	0
pe02kakb2jcg6fs9u5gb30f560	Small	24	ND	Attack	Didn't Attack	0
pe02kakb2jcg6fs9u5gb30f560	Small	25	D	Probe	Webserver 1	-5
pe02kakb2jcg6fs9u5gb30f560	Small	25	D	Attack	Didn't Attack	0
pe02kakb2jcg6fs9u5gb30f560	Small	26	ND	Probe	Didn't Probe	0
pe02kakb2jcg6fs9u5gb30f560	Small	26	ND	Attack	Webserver 1	-10
pe02kakb2jcg6fs9u5gb30f560	Small	27	ND	Probe	Didn't Probe	0
pe02kakb2jcg6fs9u5gb30f560	Small	27	ND	Attack	Webserver 1	-10
pe02kakb2jcg6fs9u5gb30f560	Small	28	D	Probe	Didn't Probe	0
pe02kakb2jcg6fs9u5gb30f560	Small	28	D	Attack	Webserver 1	-10
pe02kakb2jcg6fs9u5gb30f560	Small	29	D	Probe	Didn't Probe	0
pe02kakb2jcg6fs9u5gb30f560	Small	29	D	Attack	Webserver 1	10
f2a6k682guas08or5kpvvelru6	Small	1	D	Probe	Webserver 1	-5
f2a6k682guas08or5kpvvelru6	Small	1	D	Attack	Didn't Attack	0
f2a6k682guas08or5kpvvelru6	Small	2	ND	Probe	Webserver 1	-5
f2a6k682guas08or5kpvvelru6	Small	2	ND	Attack	Didn't Attack	0
f2a6k682guas08or5kpvvelru6	Small	3	D	Probe	Webserver 1	5
f2a6k682guas08or5kpvvelru6	Small	3	D	Attack	Webserver 1	10
f2a6k682guas08or5kpvvelru6	Small	4	D	Probe	Webserver 1	5
f2a6k682guas08or5kpvvelru6	Small	4	D	Attack	Webserver 1	10
f2a6k682guas08or5kpvvelru6	Small	5	ND	Probe	Webserver 1	-5
f2a6k682guas08or5kpvvelru6	Small	5	ND	Attack	Webserver 1	-10
f2a6k682guas08or5kpvvelru6	Small	6	ND	Probe	Webserver 1	-5
f2a6k682guas08or5kpvvelru6	Small	6	ND	Attack	Didn't Attack	0
f2a6k682guas08or5kpvvelru6	Small	7	D	Probe	Didn't Probe	0
f2a6k682guas08or5kpvvelru6	Small	7	D	Attack	Webserver 1	10
f2a6k682guas08or5kpvvelru6	Small	8	D	Probe	Webserver 1	5
f2a6k682guas08or5kpvvelru6	Small	8	D	Attack	Webserver 1	10
f2a6k682guas08or5kpvvelru6	Small	9	D	Probe	Didn't Probe	0
f2a6k682guas08or5kpvvelru6	Small	9	D	Attack	Webserver 1	-10
f2a6k682guas08or5kpvvelru6	Small	10	D	Probe	Webserver 1	-5
f2a6k682guas08or5kpvvelru6	Small	10	D	Attack	Webserver 1	-10
f2a6k682guas08or5kpvvelru6	Small	11	D	Probe	Webserver 1	5
f2a6k682guas08or5kpvvelru6	Small	11	D	Attack	Webserver 1	10
f2a6k682guas08or5kpvvelru6	Small	12	ND	Probe	Webserver 1	-5
f2a6k682guas08or5kpvvelru6	Small	12	ND	Attack	Webserver 1	-10
f2a6k682guas08or5kpvvelru6	Small	13	ND	Probe	Webserver 1	5
f2a6k682guas08or5kpvvelru6	Small	13	ND	Attack	Webserver 1	10
f2a6k682guas08or5kpvvelru6	Small	14	ND	Probe	Webserver 1	-5
f2a6k682guas08or5kpvvelru6	Small	14	ND	Attack	Webserver 1	-10
f2a6k682guas08or5kpvvelru6	Small	15	D	Probe	Didn't Probe	0
f2a6k682guas08or5kpvvelru6	Small	15	D	Attack	Didn't Attack	0
f2a6k682guas08or5kpvvelru6	Small	16	ND	Probe	Webserver 1	-5
f2a6k682guas08or5kpvvelru6	Small	16	ND	Attack	Webserver 1	-10
f2a6k682guas08or5kpvvelru6	Small	17	ND	Probe	Webserver 1	-5
f2a6k682guas08or5kpvvelru6	Small	17	ND	Attack	Webserver 1	-10
f2a6k682guas08or5kpvvelru6	Small	18	ND	Probe	Webserver 1	5
f2a6k682guas08or5kpvvelru6	Small	18	ND	Attack	Didn't Attack	0
f2a6k682guas08or5kpvvelru6	Small	19	ND	Probe	Webserver 1	5
f2a6k682guas08or5kpvvelru6	Small	19	ND	Attack	Webserver 1	10
f2a6k682guas08or5kpvvelru6	Small	20	D	Probe	Webserver 1	-5
f2a6k682guas08or5kpvvelru6	Small	20	D	Attack	Didn't Attack	0
f2a6k682guas08or5kpvvelru6	Small	21	D	Probe	Webserver 1	-5
f2a6k682guas08or5kpvvelru6	Small	21	D	Attack	Webserver 1	-10
f2a6k682guas08or5kpvvelru6	Small	22	ND	Probe	Webserver 1	-5
f2a6k682guas08or5kpvvelru6	Small	22	ND	Attack	Webserver 1	-10
f2a6k682guas08or5kpvvelru6	Small	23	D	Probe	Webserver 1	5
f2a6k682guas08or5kpvvelru6	Small	23	D	Attack	Didn't Attack	0
f2a6k682guas08or5kpvvelru6	Small	24	ND	Probe	Webserver 1	-5
f2a6k682guas08or5kpvvelru6	Small	24	ND	Attack	Webserver 1	-10
f2a6k682guas08or5kpvvelru6	Small	25	D	Probe	Webserver 1	-5
f2a6k682guas08or5kpvvelru6	Small	25	D	Attack	Webserver 1	-10
f2a6k682guas08or5kpvvelru6	Small	26	ND	Probe	Webserver 1	-5
f2a6k682guas08or5kpvvelru6	Small	26	ND	Attack	Webserver 1	-10
f2a6k682guas08or5kpvvelru6	Small	27	ND	Probe	Didn't Probe	0
f2a6k682guas08or5kpvvelru6	Small	27	ND	Attack	Didn't Attack	0
f2a6k682guas08or5kpvvelru6	Small	28	D	Probe	Webserver 1	5
f2a6k682guas08or5kpvvelru6	Small	28	D	Attack	Webserver 1	10
f2a6k682guas08or5kpvvelru6	Small	29	D	Probe	Webserver 1	5
f2a6k682guas08or5kpvvelru6	Small	29	D	Attack	Didn't Attack	0
hmvmlq7o188bspt5kgvb3vfgf2	Small	1	D	Probe	Webserver 1	5
hmvmlq7o188bspt5kgvb3vfgf2	Small	1	D	Attack	Didn't Attack	0
hmvmlq7o188bspt5kgvb3vfgf2	Small	2	ND	Probe	Didn't Probe	0
hmvmlq7o188bspt5kgvb3vfgf2	Small	2	ND	Attack	Didn't Attack	0
hmvmlq7o188bspt5kgvb3vfgf2	Small	3	D	Probe	Didn't Probe	0
hmvmlq7o188bspt5kgvb3vfgf2	Small	3	D	Attack	Webserver 2	10
hmvmlq7o188bspt5kgvb3vfgf2	Small	4	D	Probe	Didn't Probe	0
hmvmlq7o188bspt5kgvb3vfgf2	Small	4	D	Attack	Webserver 1	-10
hmvmlq7o188bspt5kgvb3vfgf2	Small	5	ND	Probe	Webserver 1	5
hmvmlq7o188bspt5kgvb3vfgf2	Small	5	ND	Attack	Webserver 1	10
hmvmlq7o188bspt5kgvb3vfgf2	Small	6	ND	Probe	Didn't Probe	0
hmvmlq7o188bspt5kgvb3vfgf2	Small	6	ND	Attack	Didn't Attack	0
hmvmlq7o188bspt5kgvb3vfgf2	Small	7	D	Probe	Didn't Probe	0
hmvmlq7o188bspt5kgvb3vfgf2	Small	7	D	Attack	Didn't Attack	0
hmvmlq7o188bspt5kgvb3vfgf2	Small	8	D	Probe	Didn't Probe	0
hmvmlq7o188bspt5kgvb3vfgf2	Small	8	D	Attack	Didn't Attack	0
hmvmlq7o188bspt5kgvb3vfgf2	Small	9	D	Probe	Webserver 1	-5
hmvmlq7o188bspt5kgvb3vfgf2	Small	9	D	Attack	Webserver 1	-10
hmvmlq7o188bspt5kgvb3vfgf2	Small	10	D	Probe	Didn't Probe	0
hmvmlq7o188bspt5kgvb3vfgf2	Small	10	D	Attack	Didn't Attack	0
hmvmlq7o188bspt5kgvb3vfgf2	Small	11	D	Probe	Webserver 2	5
hmvmlq7o188bspt5kgvb3vfgf2	Small	11	D	Attack	Webserver 2	10
hmvmlq7o188bspt5kgvb3vfgf2	Small	12	ND	Probe	Webserver 2	5
hmvmlq7o188bspt5kgvb3vfgf2	Small	12	ND	Attack	Didn't Attack	0
hmvmlq7o188bspt5kgvb3vfgf2	Small	13	ND	Probe	Didn't Probe	0
hmvmlq7o188bspt5kgvb3vfgf2	Small	13	ND	Attack	Webserver 1	10
hmvmlq7o188bspt5kgvb3vfgf2	Small	14	ND	Probe	Didn't Probe	0
hmvmlq7o188bspt5kgvb3vfgf2	Small	14	ND	Attack	Didn't Attack	0
hmvmlq7o188bspt5kgvb3vfgf2	Small	15	D	Probe	Webserver 1	-5
hmvmlq7o188bspt5kgvb3vfgf2	Small	15	D	Attack	Didn't Attack	0
hmvmlq7o188bspt5kgvb3vfgf2	Small	16	ND	Probe	Webserver 2	5
hmvmlq7o188bspt5kgvb3vfgf2	Small	16	ND	Attack	Didn't Attack	0
hmvmlq7o188bspt5kgvb3vfgf2	Small	17	ND	Probe	Didn't Probe	0
hmvmlq7o188bspt5kgvb3vfgf2	Small	17	ND	Attack	Webserver 2	10
hmvmlq7o188bspt5kgvb3vfgf2	Small	18	ND	Probe	Didn't Probe	0
hmvmlq7o188bspt5kgvb3vfgf2	Small	18	ND	Attack	Webserver 2	10
hmvmlq7o188bspt5kgvb3vfgf2	Small	19	ND	Probe	Webserver 1	5
hmvmlq7o188bspt5kgvb3vfgf2	Small	19	ND	Attack	Didn't Attack	0
hmvmlq7o188bspt5kgvb3vfgf2	Small	20	D	Probe	Webserver 2	5
hmvmlq7o188bspt5kgvb3vfgf2	Small	20	D	Attack	Didn't Attack	0
hmvmlq7o188bspt5kgvb3vfgf2	Small	21	D	Probe	Webserver 1	5
hmvmlq7o188bspt5kgvb3vfgf2	Small	21	D	Attack	Didn't Attack	0
hmvmlq7o188bspt5kgvb3vfgf2	Small	22	ND	Probe	Webserver 1	5
hmvmlq7o188bspt5kgvb3vfgf2	Small	22	ND	Attack	Didn't Attack	0
hmvmlq7o188bspt5kgvb3vfgf2	Small	23	D	Probe	Didn't Probe	0
hmvmlq7o188bspt5kgvb3vfgf2	Small	23	D	Attack	Webserver 1	10
hmvmlq7o188bspt5kgvb3vfgf2	Small	24	ND	Probe	Didn't Probe	0
hmvmlq7o188bspt5kgvb3vfgf2	Small	24	ND	Attack	Didn't Attack	0
hmvmlq7o188bspt5kgvb3vfgf2	Small	25	D	Probe	Didn't Probe	0
hmvmlq7o188bspt5kgvb3vfgf2	Small	25	D	Attack	Didn't Attack	0
hmvmlq7o188bspt5kgvb3vfgf2	Small	26	ND	Probe	Didn't Probe	0
hmvmlq7o188bspt5kgvb3vfgf2	Small	26	ND	Attack	Didn't Attack	0
hmvmlq7o188bspt5kgvb3vfgf2	Small	27	ND	Probe	Didn't Probe	0
hmvmlq7o188bspt5kgvb3vfgf2	Small	27	ND	Attack	Didn't Attack	0
hmvmlq7o188bspt5kgvb3vfgf2	Small	28	D	Probe	Didn't Probe	0
hmvmlq7o188bspt5kgvb3vfgf2	Small	28	D	Attack	Didn't Attack	0
hmvmlq7o188bspt5kgvb3vfgf2	Small	29	D	Probe	Didn't Probe	0
hmvmlq7o188bspt5kgvb3vfgf2	Small	29	D	Attack	Didn't Attack	0
gogh417n1uses4a7qn80jl9o21	Small	1	D	Probe	Didn't Probe	0
gogh417n1uses4a7qn80jl9o21	Small	1	D	Attack	Didn't Attack	0
gogh417n1uses4a7qn80jl9o21	Small	2	ND	Probe	Didn't Probe	0
gogh417n1uses4a7qn80jl9o21	Small	2	ND	Attack	Didn't Attack	0
gogh417n1uses4a7qn80jl9o21	Small	3	D	Probe	Didn't Probe	0
gogh417n1uses4a7qn80jl9o21	Small	3	D	Attack	Didn't Attack	0
gogh417n1uses4a7qn80jl9o21	Small	4	D	Probe	Webserver 1	-5
gogh417n1uses4a7qn80jl9o21	Small	4	D	Attack	Webserver 1	-10
gogh417n1uses4a7qn80jl9o21	Small	5	ND	Probe	Didn't Probe	0
gogh417n1uses4a7qn80jl9o21	Small	5	ND	Attack	Didn't Attack	0
gogh417n1uses4a7qn80jl9o21	Small	6	ND	Probe	Didn't Probe	0
gogh417n1uses4a7qn80jl9o21	Small	6	ND	Attack	Didn't Attack	0
gogh417n1uses4a7qn80jl9o21	Small	7	D	Probe	Webserver 1	5
gogh417n1uses4a7qn80jl9o21	Small	7	D	Attack	Didn't Attack	0
gogh417n1uses4a7qn80jl9o21	Small	8	D	Probe	Webserver 2	5
gogh417n1uses4a7qn80jl9o21	Small	8	D	Attack	Didn't Attack	0
gogh417n1uses4a7qn80jl9o21	Small	9	D	Probe	Webserver 2	5
gogh417n1uses4a7qn80jl9o21	Small	9	D	Attack	Webserver 2	10
gogh417n1uses4a7qn80jl9o21	Small	10	D	Probe	Webserver 1	5
gogh417n1uses4a7qn80jl9o21	Small	10	D	Attack	Didn't Attack	0
gogh417n1uses4a7qn80jl9o21	Small	11	D	Probe	Webserver 1	-5
gogh417n1uses4a7qn80jl9o21	Small	11	D	Attack	Webserver 1	-10
gogh417n1uses4a7qn80jl9o21	Small	12	ND	Probe	Didn't Probe	0
gogh417n1uses4a7qn80jl9o21	Small	12	ND	Attack	Webserver 1	10
gogh417n1uses4a7qn80jl9o21	Small	13	ND	Probe	Didn't Probe	0
gogh417n1uses4a7qn80jl9o21	Small	13	ND	Attack	Didn't Attack	0
gogh417n1uses4a7qn80jl9o21	Small	14	ND	Probe	Webserver 1	5
gogh417n1uses4a7qn80jl9o21	Small	14	ND	Attack	Didn't Attack	0
gogh417n1uses4a7qn80jl9o21	Small	15	D	Probe	Webserver 1	5
gogh417n1uses4a7qn80jl9o21	Small	15	D	Attack	Didn't Attack	0
gogh417n1uses4a7qn80jl9o21	Small	16	ND	Probe	Webserver 1	5
gogh417n1uses4a7qn80jl9o21	Small	16	ND	Attack	Didn't Attack	0
gogh417n1uses4a7qn80jl9o21	Small	17	ND	Probe	Webserver 1	-5
gogh417n1uses4a7qn80jl9o21	Small	17	ND	Attack	Webserver 1	-10
gogh417n1uses4a7qn80jl9o21	Small	18	ND	Probe	Didn't Probe	0
gogh417n1uses4a7qn80jl9o21	Small	18	ND	Attack	Webserver 2	10
gogh417n1uses4a7qn80jl9o21	Small	19	ND	Probe	Webserver 1	5
gogh417n1uses4a7qn80jl9o21	Small	19	ND	Attack	Didn't Attack	0
gogh417n1uses4a7qn80jl9o21	Small	20	D	Probe	Webserver 2	5
gogh417n1uses4a7qn80jl9o21	Small	20	D	Attack	Webserver 1	-10
gogh417n1uses4a7qn80jl9o21	Small	21	D	Probe	Didn't Probe	0
gogh417n1uses4a7qn80jl9o21	Small	21	D	Attack	Didn't Attack	0
gogh417n1uses4a7qn80jl9o21	Small	22	ND	Probe	Webserver 1	-5
gogh417n1uses4a7qn80jl9o21	Small	22	ND	Attack	Didn't Attack	0
gogh417n1uses4a7qn80jl9o21	Small	23	D	Probe	Didn't Probe	0
gogh417n1uses4a7qn80jl9o21	Small	23	D	Attack	Webserver 1	10
gogh417n1uses4a7qn80jl9o21	Small	24	ND	Probe	Didn't Probe	0
gogh417n1uses4a7qn80jl9o21	Small	24	ND	Attack	Webserver 1	10
gogh417n1uses4a7qn80jl9o21	Small	25	D	Probe	Didn't Probe	0
gogh417n1uses4a7qn80jl9o21	Small	25	D	Attack	Webserver 1	10
gogh417n1uses4a7qn80jl9o21	Small	26	ND	Probe	Didn't Probe	0
gogh417n1uses4a7qn80jl9o21	Small	26	ND	Attack	Webserver 1	10
gogh417n1uses4a7qn80jl9o21	Small	27	ND	Probe	Didn't Probe	0
gogh417n1uses4a7qn80jl9o21	Small	27	ND	Attack	Webserver 1	10
gogh417n1uses4a7qn80jl9o21	Small	28	D	Probe	Didn't Probe	0
gogh417n1uses4a7qn80jl9o21	Small	28	D	Attack	Webserver 1	10
gogh417n1uses4a7qn80jl9o21	Small	29	D	Probe	Didn't Probe	0
gogh417n1uses4a7qn80jl9o21	Small	29	D	Attack	Webserver 1	-10
8vg96ptpse4g6thsud2gv1jjl1	Small	1	D	Probe	Webserver 1	-5
8vg96ptpse4g6thsud2gv1jjl1	Small	1	D	Attack	Didn't Attack	0
8vg96ptpse4g6thsud2gv1jjl1	Small	2	ND	Probe	Webserver 1	5
8vg96ptpse4g6thsud2gv1jjl1	Small	2	ND	Attack	Webserver 1	10
8vg96ptpse4g6thsud2gv1jjl1	Small	3	D	Probe	Webserver 1	-5
8vg96ptpse4g6thsud2gv1jjl1	Small	3	D	Attack	Didn't Attack	0
8vg96ptpse4g6thsud2gv1jjl1	Small	4	D	Probe	Webserver 1	5
8vg96ptpse4g6thsud2gv1jjl1	Small	4	D	Attack	Didn't Attack	0
8vg96ptpse4g6thsud2gv1jjl1	Small	5	ND	Probe	Webserver 1	-5
8vg96ptpse4g6thsud2gv1jjl1	Small	5	ND	Attack	Webserver 1	-10
8vg96ptpse4g6thsud2gv1jjl1	Small	6	ND	Probe	Didn't Probe	0
8vg96ptpse4g6thsud2gv1jjl1	Small	6	ND	Attack	Webserver 1	-10
8vg96ptpse4g6thsud2gv1jjl1	Small	7	D	Probe	Webserver 1	5
8vg96ptpse4g6thsud2gv1jjl1	Small	7	D	Attack	Webserver 1	10
8vg96ptpse4g6thsud2gv1jjl1	Small	8	D	Probe	Didn't Probe	0
8vg96ptpse4g6thsud2gv1jjl1	Small	8	D	Attack	Didn't Attack	0
8vg96ptpse4g6thsud2gv1jjl1	Small	9	D	Probe	Didn't Probe	0
8vg96ptpse4g6thsud2gv1jjl1	Small	9	D	Attack	Didn't Attack	0
8vg96ptpse4g6thsud2gv1jjl1	Small	10	D	Probe	Webserver 1	-5
8vg96ptpse4g6thsud2gv1jjl1	Small	10	D	Attack	Webserver 1	-10
8vg96ptpse4g6thsud2gv1jjl1	Small	11	D	Probe	Didn't Probe	0
8vg96ptpse4g6thsud2gv1jjl1	Small	11	D	Attack	Didn't Attack	0
8vg96ptpse4g6thsud2gv1jjl1	Small	12	ND	Probe	Webserver 1	-5
8vg96ptpse4g6thsud2gv1jjl1	Small	12	ND	Attack	Webserver 1	-10
8vg96ptpse4g6thsud2gv1jjl1	Small	13	ND	Probe	Didn't Probe	0
8vg96ptpse4g6thsud2gv1jjl1	Small	13	ND	Attack	Webserver 2	10
8vg96ptpse4g6thsud2gv1jjl1	Small	14	ND	Probe	Didn't Probe	0
8vg96ptpse4g6thsud2gv1jjl1	Small	14	ND	Attack	Didn't Attack	0
8vg96ptpse4g6thsud2gv1jjl1	Small	15	D	Probe	Webserver 1	-5
8vg96ptpse4g6thsud2gv1jjl1	Small	15	D	Attack	Webserver 1	-10
8vg96ptpse4g6thsud2gv1jjl1	Small	16	ND	Probe	Didn't Probe	0
8vg96ptpse4g6thsud2gv1jjl1	Small	16	ND	Attack	Didn't Attack	0
8vg96ptpse4g6thsud2gv1jjl1	Small	17	ND	Probe	Webserver 1	-5
8vg96ptpse4g6thsud2gv1jjl1	Small	17	ND	Attack	Webserver 1	-10
8vg96ptpse4g6thsud2gv1jjl1	Small	18	ND	Probe	Webserver 2	5
8vg96ptpse4g6thsud2gv1jjl1	Small	18	ND	Attack	Webserver 2	10
8vg96ptpse4g6thsud2gv1jjl1	Small	19	ND	Probe	Webserver 1	-5
8vg96ptpse4g6thsud2gv1jjl1	Small	19	ND	Attack	Didn't Attack	0
8vg96ptpse4g6thsud2gv1jjl1	Small	20	D	Probe	Webserver 1	5
8vg96ptpse4g6thsud2gv1jjl1	Small	20	D	Attack	Webserver 1	10
8vg96ptpse4g6thsud2gv1jjl1	Small	21	D	Probe	Webserver 1	5
8vg96ptpse4g6thsud2gv1jjl1	Small	21	D	Attack	Didn't Attack	0
8vg96ptpse4g6thsud2gv1jjl1	Small	22	ND	Probe	Webserver 1	-5
8vg96ptpse4g6thsud2gv1jjl1	Small	22	ND	Attack	Webserver 1	-10
8vg96ptpse4g6thsud2gv1jjl1	Small	23	D	Probe	Didn't Probe	0
8vg96ptpse4g6thsud2gv1jjl1	Small	23	D	Attack	Didn't Attack	0
8vg96ptpse4g6thsud2gv1jjl1	Small	24	ND	Probe	Didn't Probe	0
8vg96ptpse4g6thsud2gv1jjl1	Small	24	ND	Attack	Didn't Attack	0
8vg96ptpse4g6thsud2gv1jjl1	Small	25	D	Probe	Didn't Probe	0
8vg96ptpse4g6thsud2gv1jjl1	Small	25	D	Attack	Didn't Attack	0
8vg96ptpse4g6thsud2gv1jjl1	Small	26	ND	Probe	Webserver 1	5
8vg96ptpse4g6thsud2gv1jjl1	Small	26	ND	Attack	Webserver 1	10
8vg96ptpse4g6thsud2gv1jjl1	Small	27	ND	Probe	Didn't Probe	0
8vg96ptpse4g6thsud2gv1jjl1	Small	27	ND	Attack	Didn't Attack	0
8vg96ptpse4g6thsud2gv1jjl1	Small	28	D	Probe	Webserver 1	5
8vg96ptpse4g6thsud2gv1jjl1	Small	28	D	Attack	Webserver 1	10
8vg96ptpse4g6thsud2gv1jjl1	Small	29	D	Probe	Didn't Probe	0
8vg96ptpse4g6thsud2gv1jjl1	Small	29	D	Attack	Didn't Attack	0
nmnm85dt0p2vb6n77pk1ui4h71	Small	1	D	Probe	Webserver 2	5
nmnm85dt0p2vb6n77pk1ui4h71	Small	1	D	Attack	Webserver 1	-10
nmnm85dt0p2vb6n77pk1ui4h71	Small	2	ND	Probe	Didn't Probe	0
nmnm85dt0p2vb6n77pk1ui4h71	Small	2	ND	Attack	Webserver 1	10
nmnm85dt0p2vb6n77pk1ui4h71	Small	3	D	Probe	Webserver 1	5
nmnm85dt0p2vb6n77pk1ui4h71	Small	3	D	Attack	Didn't Attack	0
nmnm85dt0p2vb6n77pk1ui4h71	Small	4	D	Probe	Webserver 1	5
nmnm85dt0p2vb6n77pk1ui4h71	Small	4	D	Attack	Didn't Attack	0
nmnm85dt0p2vb6n77pk1ui4h71	Small	5	ND	Probe	Didn't Probe	0
nmnm85dt0p2vb6n77pk1ui4h71	Small	5	ND	Attack	Didn't Attack	0
nmnm85dt0p2vb6n77pk1ui4h71	Small	6	ND	Probe	Webserver 1	-5
nmnm85dt0p2vb6n77pk1ui4h71	Small	6	ND	Attack	Didn't Attack	0
nmnm85dt0p2vb6n77pk1ui4h71	Small	7	D	Probe	Didn't Probe	0
nmnm85dt0p2vb6n77pk1ui4h71	Small	7	D	Attack	Didn't Attack	0
nmnm85dt0p2vb6n77pk1ui4h71	Small	8	D	Probe	Webserver 1	5
nmnm85dt0p2vb6n77pk1ui4h71	Small	8	D	Attack	Didn't Attack	0
nmnm85dt0p2vb6n77pk1ui4h71	Small	9	D	Probe	Didn't Probe	0
nmnm85dt0p2vb6n77pk1ui4h71	Small	9	D	Attack	Webserver 1	10
nmnm85dt0p2vb6n77pk1ui4h71	Small	10	D	Probe	Didn't Probe	0
nmnm85dt0p2vb6n77pk1ui4h71	Small	10	D	Attack	Webserver 1	10
nmnm85dt0p2vb6n77pk1ui4h71	Small	11	D	Probe	Didn't Probe	0
nmnm85dt0p2vb6n77pk1ui4h71	Small	11	D	Attack	Webserver 1	-10
nmnm85dt0p2vb6n77pk1ui4h71	Small	12	ND	Probe	Didn't Probe	0
nmnm85dt0p2vb6n77pk1ui4h71	Small	12	ND	Attack	Webserver 1	10
nmnm85dt0p2vb6n77pk1ui4h71	Small	13	ND	Probe	Webserver 1	-5
nmnm85dt0p2vb6n77pk1ui4h71	Small	13	ND	Attack	Didn't Attack	0
nmnm85dt0p2vb6n77pk1ui4h71	Small	14	ND	Probe	Didn't Probe	0
nmnm85dt0p2vb6n77pk1ui4h71	Small	14	ND	Attack	Webserver 1	10
nmnm85dt0p2vb6n77pk1ui4h71	Small	15	D	Probe	Didn't Probe	0
nmnm85dt0p2vb6n77pk1ui4h71	Small	15	D	Attack	Webserver 1	-10
nmnm85dt0p2vb6n77pk1ui4h71	Small	16	ND	Probe	Didn't Probe	0
nmnm85dt0p2vb6n77pk1ui4h71	Small	16	ND	Attack	Webserver 2	10
nmnm85dt0p2vb6n77pk1ui4h71	Small	17	ND	Probe	Didn't Probe	0
nmnm85dt0p2vb6n77pk1ui4h71	Small	17	ND	Attack	Webserver 1	10
nmnm85dt0p2vb6n77pk1ui4h71	Small	18	ND	Probe	Didn't Probe	0
nmnm85dt0p2vb6n77pk1ui4h71	Small	18	ND	Attack	Webserver 1	10
nmnm85dt0p2vb6n77pk1ui4h71	Small	19	ND	Probe	Didn't Probe	0
nmnm85dt0p2vb6n77pk1ui4h71	Small	19	ND	Attack	Webserver 2	10
nmnm85dt0p2vb6n77pk1ui4h71	Small	20	D	Probe	Didn't Probe	0
nmnm85dt0p2vb6n77pk1ui4h71	Small	20	D	Attack	Webserver 2	10
nmnm85dt0p2vb6n77pk1ui4h71	Small	21	D	Probe	Webserver 1	-5
nmnm85dt0p2vb6n77pk1ui4h71	Small	21	D	Attack	Webserver 1	-10
nmnm85dt0p2vb6n77pk1ui4h71	Small	22	ND	Probe	Didn't Probe	0
nmnm85dt0p2vb6n77pk1ui4h71	Small	22	ND	Attack	Webserver 2	10
nmnm85dt0p2vb6n77pk1ui4h71	Small	23	D	Probe	Didn't Probe	0
nmnm85dt0p2vb6n77pk1ui4h71	Small	23	D	Attack	Webserver 2	10
nmnm85dt0p2vb6n77pk1ui4h71	Small	24	ND	Probe	Didn't Probe	0
nmnm85dt0p2vb6n77pk1ui4h71	Small	24	ND	Attack	Webserver 2	10
nmnm85dt0p2vb6n77pk1ui4h71	Small	25	D	Probe	Didn't Probe	0
nmnm85dt0p2vb6n77pk1ui4h71	Small	25	D	Attack	Webserver 2	10
nmnm85dt0p2vb6n77pk1ui4h71	Small	26	ND	Probe	Didn't Probe	0
nmnm85dt0p2vb6n77pk1ui4h71	Small	26	ND	Attack	Webserver 2	10
nmnm85dt0p2vb6n77pk1ui4h71	Small	27	ND	Probe	Didn't Probe	0
nmnm85dt0p2vb6n77pk1ui4h71	Small	27	ND	Attack	Webserver 1	10
nmnm85dt0p2vb6n77pk1ui4h71	Small	28	D	Probe	Didn't Probe	0
nmnm85dt0p2vb6n77pk1ui4h71	Small	28	D	Attack	Webserver 1	-10
nmnm85dt0p2vb6n77pk1ui4h71	Small	29	D	Probe	Didn't Probe	0
nmnm85dt0p2vb6n77pk1ui4h71	Small	29	D	Attack	Webserver 2	10
6i95pb01elp4bigl628ki08792	Small	1	D	Probe	Webserver 1	5
6i95pb01elp4bigl628ki08792	Small	1	D	Attack	Didnt Attack	0
6i95pb01elp4bigl628ki08792	Small	2	ND	Probe	Didnt Probe	0
6i95pb01elp4bigl628ki08792	Small	2	ND	Attack	Webserver 1	-10
6i95pb01elp4bigl628ki08792	Small	3	D	Probe	Didnt Probe	0
6i95pb01elp4bigl628ki08792	Small	3	D	Attack	Webserver 1	10
6i95pb01elp4bigl628ki08792	Small	4	D	Probe	Webserver 1	-5
6i95pb01elp4bigl628ki08792	Small	4	D	Attack	Didnt Attack	0
6i95pb01elp4bigl628ki08792	Small	5	ND	Probe	Didnt Probe	0
6i95pb01elp4bigl628ki08792	Small	5	ND	Attack	Didnt Attack	0
6i95pb01elp4bigl628ki08792	Small	6	ND	Probe	Webserver 1	-5
6i95pb01elp4bigl628ki08792	Small	6	ND	Attack	Didnt Attack	0
6i95pb01elp4bigl628ki08792	Small	7	D	Probe	Didnt Probe	0
6i95pb01elp4bigl628ki08792	Small	7	D	Attack	Didnt Attack	0
6i95pb01elp4bigl628ki08792	Small	8	D	Probe	Webserver 1	-5
6i95pb01elp4bigl628ki08792	Small	8	D	Attack	Didnt Attack	0
6i95pb01elp4bigl628ki08792	Small	9	D	Probe	Webserver 1	5
6i95pb01elp4bigl628ki08792	Small	9	D	Attack	Didnt Attack	0
6i95pb01elp4bigl628ki08792	Small	10	D	Probe	Webserver 1	5
6i95pb01elp4bigl628ki08792	Small	10	D	Attack	Didnt Attack	0
6i95pb01elp4bigl628ki08792	Small	11	D	Probe	Webserver 1	-5
6i95pb01elp4bigl628ki08792	Small	11	D	Attack	Didnt Attack	0
6i95pb01elp4bigl628ki08792	Small	12	ND	Probe	Webserver 1	5
6i95pb01elp4bigl628ki08792	Small	12	ND	Attack	Webserver 1	10
6i95pb01elp4bigl628ki08792	Small	13	ND	Probe	Webserver 1	-5
6i95pb01elp4bigl628ki08792	Small	13	ND	Attack	Webserver 1	-10
6i95pb01elp4bigl628ki08792	Small	14	ND	Probe	Didnt Probe	0
6i95pb01elp4bigl628ki08792	Small	14	ND	Attack	Webserver 1	10
6i95pb01elp4bigl628ki08792	Small	15	D	Probe	Didnt Probe	0
6i95pb01elp4bigl628ki08792	Small	15	D	Attack	Didnt Attack	0
6i95pb01elp4bigl628ki08792	Small	16	ND	Probe	Didnt Probe	0
6i95pb01elp4bigl628ki08792	Small	16	ND	Attack	Webserver 1	10
6i95pb01elp4bigl628ki08792	Small	17	ND	Probe	Didnt Probe	0
6i95pb01elp4bigl628ki08792	Small	17	ND	Attack	Webserver 1	10
6i95pb01elp4bigl628ki08792	Small	18	ND	Probe	Webserver 1	5
6i95pb01elp4bigl628ki08792	Small	18	ND	Attack	Didnt Attack	0
6i95pb01elp4bigl628ki08792	Small	19	ND	Probe	Didnt Probe	0
6i95pb01elp4bigl628ki08792	Small	19	ND	Attack	Webserver 1	10
6i95pb01elp4bigl628ki08792	Small	20	D	Probe	Didnt Probe	0
6i95pb01elp4bigl628ki08792	Small	20	D	Attack	Webserver 1	-10
6i95pb01elp4bigl628ki08792	Small	21	D	Probe	Webserver 1	-5
6i95pb01elp4bigl628ki08792	Small	21	D	Attack	Didnt Attack	0
6i95pb01elp4bigl628ki08792	Small	22	ND	Probe	Didnt Probe	0
6i95pb01elp4bigl628ki08792	Small	22	ND	Attack	Webserver 1	-10
6i95pb01elp4bigl628ki08792	Small	23	D	Probe	Webserver 1	-5
6i95pb01elp4bigl628ki08792	Small	23	D	Attack	Didnt Attack	0
6i95pb01elp4bigl628ki08792	Small	24	ND	Probe	Webserver 1	-5
6i95pb01elp4bigl628ki08792	Small	24	ND	Attack	Didnt Attack	0
6i95pb01elp4bigl628ki08792	Small	25	D	Probe	Webserver 1	5
6i95pb01elp4bigl628ki08792	Small	25	D	Attack	Didnt Attack	0
6i95pb01elp4bigl628ki08792	Small	26	ND	Probe	Webserver 1	-5
6i95pb01elp4bigl628ki08792	Small	26	ND	Attack	Didnt Attack	0
6i95pb01elp4bigl628ki08792	Small	27	ND	Probe	Webserver 1	5
6i95pb01elp4bigl628ki08792	Small	27	ND	Attack	Didnt Attack	0
6i95pb01elp4bigl628ki08792	Small	28	D	Probe	Webserver 1	5
6i95pb01elp4bigl628ki08792	Small	28	D	Attack	Didnt Attack	0
6i95pb01elp4bigl628ki08792	Small	29	D	Probe	Webserver 1	5
6i95pb01elp4bigl628ki08792	Small	29	D	Attack	Didnt Attack	0
lsvc5e0l46u77lbkb9up5ofap3	Small	1	D	Probe	Didn't Probe	0
lsvc5e0l46u77lbkb9up5ofap3	Small	1	D	Attack	Didn't Attack	0
lsvc5e0l46u77lbkb9up5ofap3	Small	2	ND	Probe	Webserver 1	-5
lsvc5e0l46u77lbkb9up5ofap3	Small	2	ND	Attack	Webserver 1	-10
lsvc5e0l46u77lbkb9up5ofap3	Small	3	D	Probe	Webserver 2	5
lsvc5e0l46u77lbkb9up5ofap3	Small	3	D	Attack	Didn't Attack	0
lsvc5e0l46u77lbkb9up5ofap3	Small	4	D	Probe	Didn't Probe	0
lsvc5e0l46u77lbkb9up5ofap3	Small	4	D	Attack	Didn't Attack	0
lsvc5e0l46u77lbkb9up5ofap3	Small	5	ND	Probe	Webserver 1	5
lsvc5e0l46u77lbkb9up5ofap3	Small	5	ND	Attack	Webserver 1	10
lsvc5e0l46u77lbkb9up5ofap3	Small	6	ND	Probe	Didn't Probe	0
lsvc5e0l46u77lbkb9up5ofap3	Small	6	ND	Attack	Didn't Attack	0
lsvc5e0l46u77lbkb9up5ofap3	Small	7	D	Probe	Webserver 1	5
lsvc5e0l46u77lbkb9up5ofap3	Small	7	D	Attack	Webserver 1	10
lsvc5e0l46u77lbkb9up5ofap3	Small	8	D	Probe	Didn't Probe	0
lsvc5e0l46u77lbkb9up5ofap3	Small	8	D	Attack	Didn't Attack	0
lsvc5e0l46u77lbkb9up5ofap3	Small	9	D	Probe	Didn't Probe	0
lsvc5e0l46u77lbkb9up5ofap3	Small	9	D	Attack	Didn't Attack	0
lsvc5e0l46u77lbkb9up5ofap3	Small	10	D	Probe	Webserver 1	-5
lsvc5e0l46u77lbkb9up5ofap3	Small	10	D	Attack	Webserver 1	-10
lsvc5e0l46u77lbkb9up5ofap3	Small	11	D	Probe	Didn't Probe	0
lsvc5e0l46u77lbkb9up5ofap3	Small	11	D	Attack	Didn't Attack	0
lsvc5e0l46u77lbkb9up5ofap3	Small	12	ND	Probe	Webserver 1	5
lsvc5e0l46u77lbkb9up5ofap3	Small	12	ND	Attack	Webserver 1	10
lsvc5e0l46u77lbkb9up5ofap3	Small	13	ND	Probe	Didn't Probe	0
lsvc5e0l46u77lbkb9up5ofap3	Small	13	ND	Attack	Didn't Attack	0
lsvc5e0l46u77lbkb9up5ofap3	Small	14	ND	Probe	Webserver 1	5
lsvc5e0l46u77lbkb9up5ofap3	Small	14	ND	Attack	Webserver 1	10
lsvc5e0l46u77lbkb9up5ofap3	Small	15	D	Probe	Webserver 1	-5
lsvc5e0l46u77lbkb9up5ofap3	Small	15	D	Attack	Webserver 1	-10
lsvc5e0l46u77lbkb9up5ofap3	Small	16	ND	Probe	Webserver 2	5
lsvc5e0l46u77lbkb9up5ofap3	Small	16	ND	Attack	Didn't Attack	0
lsvc5e0l46u77lbkb9up5ofap3	Small	17	ND	Probe	Webserver 1	5
lsvc5e0l46u77lbkb9up5ofap3	Small	17	ND	Attack	Webserver 1	10
lsvc5e0l46u77lbkb9up5ofap3	Small	18	ND	Probe	Didn't Probe	0
lsvc5e0l46u77lbkb9up5ofap3	Small	18	ND	Attack	Didn't Attack	0
lsvc5e0l46u77lbkb9up5ofap3	Small	19	ND	Probe	Webserver 1	-5
lsvc5e0l46u77lbkb9up5ofap3	Small	19	ND	Attack	Webserver 1	-10
lsvc5e0l46u77lbkb9up5ofap3	Small	20	D	Probe	Didn't Probe	0
lsvc5e0l46u77lbkb9up5ofap3	Small	20	D	Attack	Didn't Attack	0
lsvc5e0l46u77lbkb9up5ofap3	Small	21	D	Probe	Webserver 1	-5
lsvc5e0l46u77lbkb9up5ofap3	Small	21	D	Attack	Webserver 1	-10
lsvc5e0l46u77lbkb9up5ofap3	Small	22	ND	Probe	Didn't Probe	0
lsvc5e0l46u77lbkb9up5ofap3	Small	22	ND	Attack	Didn't Attack	0
lsvc5e0l46u77lbkb9up5ofap3	Small	23	D	Probe	Didn't Probe	0
lsvc5e0l46u77lbkb9up5ofap3	Small	23	D	Attack	Didn't Attack	0
lsvc5e0l46u77lbkb9up5ofap3	Small	24	ND	Probe	Didn't Probe	0
lsvc5e0l46u77lbkb9up5ofap3	Small	24	ND	Attack	Didn't Attack	0
lsvc5e0l46u77lbkb9up5ofap3	Small	25	D	Probe	Didn't Probe	0
lsvc5e0l46u77lbkb9up5ofap3	Small	25	D	Attack	Didn't Attack	0
lsvc5e0l46u77lbkb9up5ofap3	Small	26	ND	Probe	Webserver 1	5
lsvc5e0l46u77lbkb9up5ofap3	Small	26	ND	Attack	Webserver 1	10
lsvc5e0l46u77lbkb9up5ofap3	Small	27	ND	Probe	Didn't Probe	0
lsvc5e0l46u77lbkb9up5ofap3	Small	27	ND	Attack	Didn't Attack	0
lsvc5e0l46u77lbkb9up5ofap3	Small	28	D	Probe	Webserver 1	5
lsvc5e0l46u77lbkb9up5ofap3	Small	28	D	Attack	Webserver 1	10
lsvc5e0l46u77lbkb9up5ofap3	Small	29	D	Probe	Didn't Probe	0
lsvc5e0l46u77lbkb9up5ofap3	Small	29	D	Attack	Didn't Attack	0
boe0kg9ltjro9lhfbqv6i3res1	Small	1	D	Probe	Webserver 1	-5
boe0kg9ltjro9lhfbqv6i3res1	Small	1	D	Attack	Webserver 1	-10
boe0kg9ltjro9lhfbqv6i3res1	Small	2	ND	Probe	Didn't Probe	0
boe0kg9ltjro9lhfbqv6i3res1	Small	2	ND	Attack	Didn't Attack	0
boe0kg9ltjro9lhfbqv6i3res1	Small	3	D	Probe	Webserver 2	5
boe0kg9ltjro9lhfbqv6i3res1	Small	3	D	Attack	Webserver 2	10
boe0kg9ltjro9lhfbqv6i3res1	Small	4	D	Probe	Webserver 1	5
boe0kg9ltjro9lhfbqv6i3res1	Small	4	D	Attack	Webserver 1	10
boe0kg9ltjro9lhfbqv6i3res1	Small	5	ND	Probe	Webserver 1	5
boe0kg9ltjro9lhfbqv6i3res1	Small	5	ND	Attack	Webserver 1	10
boe0kg9ltjro9lhfbqv6i3res1	Small	6	ND	Probe	Webserver 1	5
boe0kg9ltjro9lhfbqv6i3res1	Small	6	ND	Attack	Webserver 1	10
boe0kg9ltjro9lhfbqv6i3res1	Small	7	D	Probe	Webserver 1	5
boe0kg9ltjro9lhfbqv6i3res1	Small	7	D	Attack	Webserver 1	10
boe0kg9ltjro9lhfbqv6i3res1	Small	8	D	Probe	Webserver 1	-5
boe0kg9ltjro9lhfbqv6i3res1	Small	8	D	Attack	Webserver 1	-10
boe0kg9ltjro9lhfbqv6i3res1	Small	9	D	Probe	Didn't Probe	0
boe0kg9ltjro9lhfbqv6i3res1	Small	9	D	Attack	Didn't Attack	0
boe0kg9ltjro9lhfbqv6i3res1	Small	10	D	Probe	Webserver 1	5
boe0kg9ltjro9lhfbqv6i3res1	Small	10	D	Attack	Webserver 1	10
boe0kg9ltjro9lhfbqv6i3res1	Small	11	D	Probe	Webserver 1	5
boe0kg9ltjro9lhfbqv6i3res1	Small	11	D	Attack	Webserver 1	10
boe0kg9ltjro9lhfbqv6i3res1	Small	12	ND	Probe	Webserver 1	-5
boe0kg9ltjro9lhfbqv6i3res1	Small	12	ND	Attack	Webserver 1	-10
boe0kg9ltjro9lhfbqv6i3res1	Small	13	ND	Probe	Webserver 1	5
boe0kg9ltjro9lhfbqv6i3res1	Small	13	ND	Attack	Webserver 1	10
boe0kg9ltjro9lhfbqv6i3res1	Small	14	ND	Probe	Didn't Probe	0
boe0kg9ltjro9lhfbqv6i3res1	Small	14	ND	Attack	Didn't Attack	0
boe0kg9ltjro9lhfbqv6i3res1	Small	15	D	Probe	Webserver 1	-5
boe0kg9ltjro9lhfbqv6i3res1	Small	15	D	Attack	Webserver 1	-10
boe0kg9ltjro9lhfbqv6i3res1	Small	16	ND	Probe	Webserver 1	-5
boe0kg9ltjro9lhfbqv6i3res1	Small	16	ND	Attack	Webserver 1	-10
boe0kg9ltjro9lhfbqv6i3res1	Small	17	ND	Probe	Didn't Probe	0
boe0kg9ltjro9lhfbqv6i3res1	Small	17	ND	Attack	Didn't Attack	0
boe0kg9ltjro9lhfbqv6i3res1	Small	18	ND	Probe	Webserver 1	5
boe0kg9ltjro9lhfbqv6i3res1	Small	18	ND	Attack	Webserver 1	10
boe0kg9ltjro9lhfbqv6i3res1	Small	19	ND	Probe	Webserver 1	5
boe0kg9ltjro9lhfbqv6i3res1	Small	19	ND	Attack	Webserver 1	10
boe0kg9ltjro9lhfbqv6i3res1	Small	20	D	Probe	Webserver 1	5
boe0kg9ltjro9lhfbqv6i3res1	Small	20	D	Attack	Webserver 1	10
boe0kg9ltjro9lhfbqv6i3res1	Small	21	D	Probe	Webserver 1	5
boe0kg9ltjro9lhfbqv6i3res1	Small	21	D	Attack	Webserver 1	10
boe0kg9ltjro9lhfbqv6i3res1	Small	22	ND	Probe	Webserver 1	5
boe0kg9ltjro9lhfbqv6i3res1	Small	22	ND	Attack	Webserver 1	10
boe0kg9ltjro9lhfbqv6i3res1	Small	23	D	Probe	Webserver 1	-5
boe0kg9ltjro9lhfbqv6i3res1	Small	23	D	Attack	Webserver 1	-10
boe0kg9ltjro9lhfbqv6i3res1	Small	24	ND	Probe	Webserver 1	5
boe0kg9ltjro9lhfbqv6i3res1	Small	24	ND	Attack	Webserver 1	10
boe0kg9ltjro9lhfbqv6i3res1	Small	25	D	Probe	Webserver 1	-5
boe0kg9ltjro9lhfbqv6i3res1	Small	25	D	Attack	Webserver 1	-10
boe0kg9ltjro9lhfbqv6i3res1	Small	26	ND	Probe	Webserver 1	-5
boe0kg9ltjro9lhfbqv6i3res1	Small	26	ND	Attack	Webserver 1	-10
boe0kg9ltjro9lhfbqv6i3res1	Small	27	ND	Probe	Didn't Probe	0
boe0kg9ltjro9lhfbqv6i3res1	Small	27	ND	Attack	Didn't Attack	0
boe0kg9ltjro9lhfbqv6i3res1	Small	28	D	Probe	Webserver 1	5
boe0kg9ltjro9lhfbqv6i3res1	Small	28	D	Attack	Webserver 1	10
boe0kg9ltjro9lhfbqv6i3res1	Small	29	D	Probe	Webserver 1	5
boe0kg9ltjro9lhfbqv6i3res1	Small	29	D	Attack	Webserver 1	10
nsh63ntin68kbev96hhkjpho92	Small	1	D	Probe	Didn't Probe	0
nsh63ntin68kbev96hhkjpho92	Small	1	D	Attack	Webserver 1	-10
nsh63ntin68kbev96hhkjpho92	Small	2	ND	Probe	Webserver 1	-5
nsh63ntin68kbev96hhkjpho92	Small	2	ND	Attack	Didn't Attack	0
nsh63ntin68kbev96hhkjpho92	Small	3	D	Probe	Webserver 1	5
nsh63ntin68kbev96hhkjpho92	Small	3	D	Attack	Didn't Attack	0
nsh63ntin68kbev96hhkjpho92	Small	4	D	Probe	Webserver 1	5
nsh63ntin68kbev96hhkjpho92	Small	4	D	Attack	Didn't Attack	0
nsh63ntin68kbev96hhkjpho92	Small	5	ND	Probe	Webserver 1	5
nsh63ntin68kbev96hhkjpho92	Small	5	ND	Attack	Didn't Attack	0
nsh63ntin68kbev96hhkjpho92	Small	6	ND	Probe	Didn't Probe	0
nsh63ntin68kbev96hhkjpho92	Small	6	ND	Attack	Webserver 1	10
nsh63ntin68kbev96hhkjpho92	Small	7	D	Probe	Didn't Probe	0
nsh63ntin68kbev96hhkjpho92	Small	7	D	Attack	Webserver 1	10
nsh63ntin68kbev96hhkjpho92	Small	8	D	Probe	Webserver 2	5
nsh63ntin68kbev96hhkjpho92	Small	8	D	Attack	Didn't Attack	0
nsh63ntin68kbev96hhkjpho92	Small	9	D	Probe	Webserver 1	5
nsh63ntin68kbev96hhkjpho92	Small	9	D	Attack	Webserver 1	10
nsh63ntin68kbev96hhkjpho92	Small	10	D	Probe	Webserver 1	5
nsh63ntin68kbev96hhkjpho92	Small	10	D	Attack	Webserver 1	10
nsh63ntin68kbev96hhkjpho92	Small	11	D	Probe	Webserver 1	5
nsh63ntin68kbev96hhkjpho92	Small	11	D	Attack	Webserver 1	10
nsh63ntin68kbev96hhkjpho92	Small	12	ND	Probe	Webserver 1	5
nsh63ntin68kbev96hhkjpho92	Small	12	ND	Attack	Webserver 1	10
nsh63ntin68kbev96hhkjpho92	Small	13	ND	Probe	Didn't Probe	0
nsh63ntin68kbev96hhkjpho92	Small	13	ND	Attack	Didn't Attack	0
nsh63ntin68kbev96hhkjpho92	Small	14	ND	Probe	Didn't Probe	0
nsh63ntin68kbev96hhkjpho92	Small	14	ND	Attack	Didn't Attack	0
nsh63ntin68kbev96hhkjpho92	Small	15	D	Probe	Webserver 1	-5
nsh63ntin68kbev96hhkjpho92	Small	15	D	Attack	Didn't Attack	0
nsh63ntin68kbev96hhkjpho92	Small	16	ND	Probe	Webserver 1	-5
nsh63ntin68kbev96hhkjpho92	Small	16	ND	Attack	Didn't Attack	0
nsh63ntin68kbev96hhkjpho92	Small	17	ND	Probe	Webserver 1	-5
nsh63ntin68kbev96hhkjpho92	Small	17	ND	Attack	Webserver 1	-10
nsh63ntin68kbev96hhkjpho92	Small	18	ND	Probe	Didn't Probe	0
nsh63ntin68kbev96hhkjpho92	Small	18	ND	Attack	Didn't Attack	0
nsh63ntin68kbev96hhkjpho92	Small	19	ND	Probe	Didn't Probe	0
nsh63ntin68kbev96hhkjpho92	Small	19	ND	Attack	Didn't Attack	0
nsh63ntin68kbev96hhkjpho92	Small	20	D	Probe	Didn't Probe	0
nsh63ntin68kbev96hhkjpho92	Small	20	D	Attack	Didn't Attack	0
nsh63ntin68kbev96hhkjpho92	Small	21	D	Probe	Didn't Probe	0
nsh63ntin68kbev96hhkjpho92	Small	21	D	Attack	Didn't Attack	0
nsh63ntin68kbev96hhkjpho92	Small	22	ND	Probe	Didn't Probe	0
nsh63ntin68kbev96hhkjpho92	Small	22	ND	Attack	Didn't Attack	0
nsh63ntin68kbev96hhkjpho92	Small	23	D	Probe	Didn't Probe	0
nsh63ntin68kbev96hhkjpho92	Small	23	D	Attack	Didn't Attack	0
nsh63ntin68kbev96hhkjpho92	Small	24	ND	Probe	Didn't Probe	0
nsh63ntin68kbev96hhkjpho92	Small	24	ND	Attack	Didn't Attack	0
nsh63ntin68kbev96hhkjpho92	Small	25	D	Probe	Didn't Probe	0
nsh63ntin68kbev96hhkjpho92	Small	25	D	Attack	Didn't Attack	0
nsh63ntin68kbev96hhkjpho92	Small	26	ND	Probe	Didn't Probe	0
nsh63ntin68kbev96hhkjpho92	Small	26	ND	Attack	Didn't Attack	0
nsh63ntin68kbev96hhkjpho92	Small	27	ND	Probe	Webserver 1	-5
nsh63ntin68kbev96hhkjpho92	Small	27	ND	Attack	Didn't Attack	0
nsh63ntin68kbev96hhkjpho92	Small	28	D	Probe	Webserver 1	5
nsh63ntin68kbev96hhkjpho92	Small	28	D	Attack	Webserver 1	10
nsh63ntin68kbev96hhkjpho92	Small	29	D	Probe	Didn't Probe	0
nsh63ntin68kbev96hhkjpho92	Small	29	D	Attack	Didn't Attack	0
52bnvdpi6g3mpsk76sha9kfin4	Small	1	D	Probe	Didn't Probe	0
52bnvdpi6g3mpsk76sha9kfin4	Small	1	D	Attack	Didn't Attack	0
52bnvdpi6g3mpsk76sha9kfin4	Small	2	ND	Probe	Webserver 1	5
52bnvdpi6g3mpsk76sha9kfin4	Small	2	ND	Attack	Didn't Attack	0
52bnvdpi6g3mpsk76sha9kfin4	Small	3	D	Probe	Didn't Probe	0
52bnvdpi6g3mpsk76sha9kfin4	Small	3	D	Attack	Didn't Attack	0
52bnvdpi6g3mpsk76sha9kfin4	Small	4	D	Probe	Webserver 1	-5
52bnvdpi6g3mpsk76sha9kfin4	Small	4	D	Attack	Didn't Attack	0
52bnvdpi6g3mpsk76sha9kfin4	Small	5	ND	Probe	Webserver 1	5
52bnvdpi6g3mpsk76sha9kfin4	Small	5	ND	Attack	Webserver 1	10
52bnvdpi6g3mpsk76sha9kfin4	Small	6	ND	Probe	Webserver 1	5
52bnvdpi6g3mpsk76sha9kfin4	Small	6	ND	Attack	Didn't Attack	0
52bnvdpi6g3mpsk76sha9kfin4	Small	7	D	Probe	Didn't Probe	0
52bnvdpi6g3mpsk76sha9kfin4	Small	7	D	Attack	Webserver 1	10
52bnvdpi6g3mpsk76sha9kfin4	Small	8	D	Probe	Webserver 1	-5
52bnvdpi6g3mpsk76sha9kfin4	Small	8	D	Attack	Didn't Attack	0
52bnvdpi6g3mpsk76sha9kfin4	Small	9	D	Probe	Didn't Probe	0
52bnvdpi6g3mpsk76sha9kfin4	Small	9	D	Attack	Webserver 1	-10
52bnvdpi6g3mpsk76sha9kfin4	Small	10	D	Probe	Didn't Probe	0
52bnvdpi6g3mpsk76sha9kfin4	Small	10	D	Attack	Webserver 1	-10
52bnvdpi6g3mpsk76sha9kfin4	Small	11	D	Probe	Webserver 2	5
52bnvdpi6g3mpsk76sha9kfin4	Small	11	D	Attack	Didn't Attack	0
52bnvdpi6g3mpsk76sha9kfin4	Small	12	ND	Probe	Didn't Probe	0
52bnvdpi6g3mpsk76sha9kfin4	Small	12	ND	Attack	Webserver 1	10
52bnvdpi6g3mpsk76sha9kfin4	Small	13	ND	Probe	Didn't Probe	0
52bnvdpi6g3mpsk76sha9kfin4	Small	13	ND	Attack	Webserver 1	10
52bnvdpi6g3mpsk76sha9kfin4	Small	14	ND	Probe	Webserver 2	5
52bnvdpi6g3mpsk76sha9kfin4	Small	14	ND	Attack	Webserver 1	10
52bnvdpi6g3mpsk76sha9kfin4	Small	15	D	Probe	Webserver 1	-5
52bnvdpi6g3mpsk76sha9kfin4	Small	15	D	Attack	Webserver 2	10
52bnvdpi6g3mpsk76sha9kfin4	Small	16	ND	Probe	Didn't Probe	0
52bnvdpi6g3mpsk76sha9kfin4	Small	16	ND	Attack	Webserver 1	10
52bnvdpi6g3mpsk76sha9kfin4	Small	17	ND	Probe	Didn't Probe	0
52bnvdpi6g3mpsk76sha9kfin4	Small	17	ND	Attack	Didn't Attack	0
52bnvdpi6g3mpsk76sha9kfin4	Small	18	ND	Probe	Webserver 1	5
52bnvdpi6g3mpsk76sha9kfin4	Small	18	ND	Attack	Didn't Attack	0
52bnvdpi6g3mpsk76sha9kfin4	Small	19	ND	Probe	Webserver 1	5
52bnvdpi6g3mpsk76sha9kfin4	Small	19	ND	Attack	Didn't Attack	0
52bnvdpi6g3mpsk76sha9kfin4	Small	20	D	Probe	Didn't Probe	0
52bnvdpi6g3mpsk76sha9kfin4	Small	20	D	Attack	Didn't Attack	0
52bnvdpi6g3mpsk76sha9kfin4	Small	21	D	Probe	Webserver 1	-5
52bnvdpi6g3mpsk76sha9kfin4	Small	21	D	Attack	Didn't Attack	0
52bnvdpi6g3mpsk76sha9kfin4	Small	22	ND	Probe	Webserver 1	5
52bnvdpi6g3mpsk76sha9kfin4	Small	22	ND	Attack	Didn't Attack	0
52bnvdpi6g3mpsk76sha9kfin4	Small	23	D	Probe	Webserver 1	-5
52bnvdpi6g3mpsk76sha9kfin4	Small	23	D	Attack	Didn't Attack	0
52bnvdpi6g3mpsk76sha9kfin4	Small	24	ND	Probe	Didn't Probe	0
52bnvdpi6g3mpsk76sha9kfin4	Small	24	ND	Attack	Webserver 1	-10
52bnvdpi6g3mpsk76sha9kfin4	Small	25	D	Probe	Webserver 1	-5
52bnvdpi6g3mpsk76sha9kfin4	Small	25	D	Attack	Webserver 1	-10
52bnvdpi6g3mpsk76sha9kfin4	Small	26	ND	Probe	Webserver 1	5
52bnvdpi6g3mpsk76sha9kfin4	Small	26	ND	Attack	Didn't Attack	0
52bnvdpi6g3mpsk76sha9kfin4	Small	27	ND	Probe	Webserver 2	5
52bnvdpi6g3mpsk76sha9kfin4	Small	27	ND	Attack	Didn't Attack	0
52bnvdpi6g3mpsk76sha9kfin4	Small	28	D	Probe	Webserver 1	-5
52bnvdpi6g3mpsk76sha9kfin4	Small	28	D	Attack	Didn't Attack	0
52bnvdpi6g3mpsk76sha9kfin4	Small	29	D	Probe	Didn't Probe	0
52bnvdpi6g3mpsk76sha9kfin4	Small	29	D	Attack	Webserver 2	10
49pntvq0a0c8np0gp798dmhcg4	Small	1	D	Probe	Didn't Probe	0
49pntvq0a0c8np0gp798dmhcg4	Small	1	D	Attack	Didn't Attack	0
49pntvq0a0c8np0gp798dmhcg4	Small	2	ND	Probe	Didn't Probe	0
49pntvq0a0c8np0gp798dmhcg4	Small	2	ND	Attack	Webserver 1	10
49pntvq0a0c8np0gp798dmhcg4	Small	3	D	Probe	Didn't Probe	0
49pntvq0a0c8np0gp798dmhcg4	Small	3	D	Attack	Didn't Attack	0
49pntvq0a0c8np0gp798dmhcg4	Small	4	D	Probe	Webserver 1	5
49pntvq0a0c8np0gp798dmhcg4	Small	4	D	Attack	Webserver 1	10
49pntvq0a0c8np0gp798dmhcg4	Small	5	ND	Probe	Webserver 1	-5
49pntvq0a0c8np0gp798dmhcg4	Small	5	ND	Attack	Webserver 1	-10
49pntvq0a0c8np0gp798dmhcg4	Small	6	ND	Probe	Webserver 1	-5
49pntvq0a0c8np0gp798dmhcg4	Small	6	ND	Attack	Webserver 1	-10
49pntvq0a0c8np0gp798dmhcg4	Small	7	D	Probe	Didn't Probe	0
49pntvq0a0c8np0gp798dmhcg4	Small	7	D	Attack	Webserver 1	-10
49pntvq0a0c8np0gp798dmhcg4	Small	8	D	Probe	Didn't Probe	0
49pntvq0a0c8np0gp798dmhcg4	Small	8	D	Attack	Didn't Attack	0
49pntvq0a0c8np0gp798dmhcg4	Small	9	D	Probe	Didn't Probe	0
49pntvq0a0c8np0gp798dmhcg4	Small	9	D	Attack	Didn't Attack	0
49pntvq0a0c8np0gp798dmhcg4	Small	10	D	Probe	Didn't Probe	0
49pntvq0a0c8np0gp798dmhcg4	Small	10	D	Attack	Didn't Attack	0
49pntvq0a0c8np0gp798dmhcg4	Small	11	D	Probe	Webserver 1	-5
49pntvq0a0c8np0gp798dmhcg4	Small	11	D	Attack	Webserver 1	-10
49pntvq0a0c8np0gp798dmhcg4	Small	12	ND	Probe	Webserver 1	-5
49pntvq0a0c8np0gp798dmhcg4	Small	12	ND	Attack	Webserver 1	-10
49pntvq0a0c8np0gp798dmhcg4	Small	13	ND	Probe	Didn't Probe	0
49pntvq0a0c8np0gp798dmhcg4	Small	13	ND	Attack	Didn't Attack	0
49pntvq0a0c8np0gp798dmhcg4	Small	14	ND	Probe	Didn't Probe	0
49pntvq0a0c8np0gp798dmhcg4	Small	14	ND	Attack	Didn't Attack	0
49pntvq0a0c8np0gp798dmhcg4	Small	15	D	Probe	Didn't Probe	0
49pntvq0a0c8np0gp798dmhcg4	Small	15	D	Attack	Webserver 1	10
49pntvq0a0c8np0gp798dmhcg4	Small	16	ND	Probe	Didn't Probe	0
49pntvq0a0c8np0gp798dmhcg4	Small	16	ND	Attack	Webserver 1	-10
49pntvq0a0c8np0gp798dmhcg4	Small	17	ND	Probe	Didn't Probe	0
49pntvq0a0c8np0gp798dmhcg4	Small	17	ND	Attack	Webserver 1	-10
49pntvq0a0c8np0gp798dmhcg4	Small	18	ND	Probe	Webserver 1	-5
49pntvq0a0c8np0gp798dmhcg4	Small	18	ND	Attack	Didn't Attack	0
49pntvq0a0c8np0gp798dmhcg4	Small	19	ND	Probe	Didn't Probe	0
49pntvq0a0c8np0gp798dmhcg4	Small	19	ND	Attack	Webserver 1	-10
49pntvq0a0c8np0gp798dmhcg4	Small	20	D	Probe	Didn't Probe	0
49pntvq0a0c8np0gp798dmhcg4	Small	20	D	Attack	Webserver 1	10
49pntvq0a0c8np0gp798dmhcg4	Small	21	D	Probe	Didn't Probe	0
49pntvq0a0c8np0gp798dmhcg4	Small	21	D	Attack	Webserver 1	10
49pntvq0a0c8np0gp798dmhcg4	Small	22	ND	Probe	Didn't Probe	0
49pntvq0a0c8np0gp798dmhcg4	Small	22	ND	Attack	Didn't Attack	0
49pntvq0a0c8np0gp798dmhcg4	Small	23	D	Probe	Webserver 1	5
49pntvq0a0c8np0gp798dmhcg4	Small	23	D	Attack	Webserver 1	10
49pntvq0a0c8np0gp798dmhcg4	Small	24	ND	Probe	Didn't Probe	0
49pntvq0a0c8np0gp798dmhcg4	Small	24	ND	Attack	Didn't Attack	0
49pntvq0a0c8np0gp798dmhcg4	Small	25	D	Probe	Webserver 1	-5
49pntvq0a0c8np0gp798dmhcg4	Small	25	D	Attack	Webserver 1	-10
49pntvq0a0c8np0gp798dmhcg4	Small	26	ND	Probe	Webserver 1	-5
49pntvq0a0c8np0gp798dmhcg4	Small	26	ND	Attack	Didn't Attack	0
49pntvq0a0c8np0gp798dmhcg4	Small	27	ND	Probe	Didn't Probe	0
49pntvq0a0c8np0gp798dmhcg4	Small	27	ND	Attack	Didn't Attack	0
49pntvq0a0c8np0gp798dmhcg4	Small	28	D	Probe	Webserver 1	5
49pntvq0a0c8np0gp798dmhcg4	Small	28	D	Attack	Didn't Attack	0
49pntvq0a0c8np0gp798dmhcg4	Small	29	D	Probe	Didn't Probe	0
49pntvq0a0c8np0gp798dmhcg4	Small	29	D	Attack	Didn't Attack	0
6mrmemphgpctbvcb5ct7h1g871	Small	1	D	Probe	Didn't Probe	0
6mrmemphgpctbvcb5ct7h1g871	Small	1	D	Attack	Didn't Attack	0
6mrmemphgpctbvcb5ct7h1g871	Small	2	ND	Probe	Didn't Probe	0
6mrmemphgpctbvcb5ct7h1g871	Small	2	ND	Attack	Didn't Attack	0
6mrmemphgpctbvcb5ct7h1g871	Small	3	D	Probe	Webserver 1	-5
6mrmemphgpctbvcb5ct7h1g871	Small	3	D	Attack	Webserver 1	-10
6mrmemphgpctbvcb5ct7h1g871	Small	4	D	Probe	Webserver 1	5
6mrmemphgpctbvcb5ct7h1g871	Small	4	D	Attack	Webserver 1	10
6mrmemphgpctbvcb5ct7h1g871	Small	5	ND	Probe	Webserver 1	5
6mrmemphgpctbvcb5ct7h1g871	Small	5	ND	Attack	Webserver 1	10
6mrmemphgpctbvcb5ct7h1g871	Small	6	ND	Probe	Didn't Probe	0
6mrmemphgpctbvcb5ct7h1g871	Small	6	ND	Attack	Didn't Attack	0
6mrmemphgpctbvcb5ct7h1g871	Small	7	D	Probe	Didn't Probe	0
6mrmemphgpctbvcb5ct7h1g871	Small	7	D	Attack	Didn't Attack	0
6mrmemphgpctbvcb5ct7h1g871	Small	8	D	Probe	Didn't Probe	0
6mrmemphgpctbvcb5ct7h1g871	Small	8	D	Attack	Didn't Attack	0
6mrmemphgpctbvcb5ct7h1g871	Small	9	D	Probe	Didn't Probe	0
6mrmemphgpctbvcb5ct7h1g871	Small	9	D	Attack	Didn't Attack	0
6mrmemphgpctbvcb5ct7h1g871	Small	10	D	Probe	Didn't Probe	0
6mrmemphgpctbvcb5ct7h1g871	Small	10	D	Attack	Webserver 1	10
6mrmemphgpctbvcb5ct7h1g871	Small	11	D	Probe	Didn't Probe	0
6mrmemphgpctbvcb5ct7h1g871	Small	11	D	Attack	Webserver 1	10
6mrmemphgpctbvcb5ct7h1g871	Small	12	ND	Probe	Webserver 1	5
6mrmemphgpctbvcb5ct7h1g871	Small	12	ND	Attack	Webserver 1	10
6mrmemphgpctbvcb5ct7h1g871	Small	13	ND	Probe	Didn't Probe	0
6mrmemphgpctbvcb5ct7h1g871	Small	13	ND	Attack	Didn't Attack	0
6mrmemphgpctbvcb5ct7h1g871	Small	14	ND	Probe	Didn't Probe	0
6mrmemphgpctbvcb5ct7h1g871	Small	14	ND	Attack	Didn't Attack	0
6mrmemphgpctbvcb5ct7h1g871	Small	15	D	Probe	Didn't Probe	0
6mrmemphgpctbvcb5ct7h1g871	Small	15	D	Attack	Didn't Attack	0
6mrmemphgpctbvcb5ct7h1g871	Small	16	ND	Probe	Didn't Probe	0
6mrmemphgpctbvcb5ct7h1g871	Small	16	ND	Attack	Didn't Attack	0
6mrmemphgpctbvcb5ct7h1g871	Small	17	ND	Probe	Didn't Probe	0
6mrmemphgpctbvcb5ct7h1g871	Small	17	ND	Attack	Didn't Attack	0
6mrmemphgpctbvcb5ct7h1g871	Small	18	ND	Probe	Didn't Probe	0
6mrmemphgpctbvcb5ct7h1g871	Small	18	ND	Attack	Didn't Attack	0
6mrmemphgpctbvcb5ct7h1g871	Small	19	ND	Probe	Didn't Probe	0
6mrmemphgpctbvcb5ct7h1g871	Small	19	ND	Attack	Didn't Attack	0
6mrmemphgpctbvcb5ct7h1g871	Small	20	D	Probe	Didn't Probe	0
6mrmemphgpctbvcb5ct7h1g871	Small	20	D	Attack	Webserver 1	10
6mrmemphgpctbvcb5ct7h1g871	Small	21	D	Probe	Didn't Probe	0
6mrmemphgpctbvcb5ct7h1g871	Small	21	D	Attack	Didn't Attack	0
6mrmemphgpctbvcb5ct7h1g871	Small	22	ND	Probe	Didn't Probe	0
6mrmemphgpctbvcb5ct7h1g871	Small	22	ND	Attack	Didn't Attack	0
6mrmemphgpctbvcb5ct7h1g871	Small	23	D	Probe	Didn't Probe	0
6mrmemphgpctbvcb5ct7h1g871	Small	23	D	Attack	Didn't Attack	0
6mrmemphgpctbvcb5ct7h1g871	Small	24	ND	Probe	Didn't Probe	0
6mrmemphgpctbvcb5ct7h1g871	Small	24	ND	Attack	Didn't Attack	0
6mrmemphgpctbvcb5ct7h1g871	Small	25	D	Probe	Didn't Probe	0
6mrmemphgpctbvcb5ct7h1g871	Small	25	D	Attack	Didn't Attack	0
6mrmemphgpctbvcb5ct7h1g871	Small	26	ND	Probe	Didn't Probe	0
6mrmemphgpctbvcb5ct7h1g871	Small	26	ND	Attack	Didn't Attack	0
6mrmemphgpctbvcb5ct7h1g871	Small	27	ND	Probe	Didn't Probe	0
6mrmemphgpctbvcb5ct7h1g871	Small	27	ND	Attack	Webserver 1	-10
6mrmemphgpctbvcb5ct7h1g871	Small	28	D	Probe	Didn't Probe	0
6mrmemphgpctbvcb5ct7h1g871	Small	28	D	Attack	Webserver 2	10
6mrmemphgpctbvcb5ct7h1g871	Small	29	D	Probe	Didn't Probe	0
6mrmemphgpctbvcb5ct7h1g871	Small	29	D	Attack	Didn't Attack	0
nqdj94m40d3o7h60t94becqk97	Medium	1	D	Probe	Webserver 5	-5
nqdj94m40d3o7h60t94becqk97	Medium	1	D	Probe	Webserver 1	-5
nqdj94m40d3o7h60t94becqk97	Medium	1	D	Probe	Webserver 3	-5
nqdj94m40d3o7h60t94becqk97	Medium	1	D	Attack	Webserver 5	-10
nqdj94m40d3o7h60t94becqk97	Medium	2	ND	Probe	Didn't Probe	0
nqdj94m40d3o7h60t94becqk97	Medium	2	ND	Probe	Didn't Probe	0
nqdj94m40d3o7h60t94becqk97	Medium	2	ND	Probe	Didn't Probe	0
nqdj94m40d3o7h60t94becqk97	Medium	2	ND	Attack	Didn't Attack	0
nqdj94m40d3o7h60t94becqk97	Medium	3	D	Probe	Webserver 6	5
nqdj94m40d3o7h60t94becqk97	Medium	3	D	Probe	Webserver 2	-5
nqdj94m40d3o7h60t94becqk97	Medium	3	D	Probe	Webserver 5	5
nqdj94m40d3o7h60t94becqk97	Medium	3	D	Attack	Webserver 4	-10
nqdj94m40d3o7h60t94becqk97	Medium	4	D	Probe	Webserver 4	5
nqdj94m40d3o7h60t94becqk97	Medium	4	D	Probe	Webserver 1	-5
nqdj94m40d3o7h60t94becqk97	Medium	4	D	Probe	Webserver 2	-5
nqdj94m40d3o7h60t94becqk97	Medium	4	D	Attack	Webserver 2	-10
nqdj94m40d3o7h60t94becqk97	Medium	5	ND	Probe	Didn't Probe	0
nqdj94m40d3o7h60t94becqk97	Medium	5	ND	Probe	Didn't Probe	0
nqdj94m40d3o7h60t94becqk97	Medium	5	ND	Probe	Didn't Probe	0
nqdj94m40d3o7h60t94becqk97	Medium	5	ND	Attack	Webserver 6	-10
nqdj94m40d3o7h60t94becqk97	Medium	6	ND	Probe	Didn't Probe	0
nqdj94m40d3o7h60t94becqk97	Medium	6	ND	Probe	Didn't Probe	0
nqdj94m40d3o7h60t94becqk97	Medium	6	ND	Probe	Didn't Probe	0
nqdj94m40d3o7h60t94becqk97	Medium	6	ND	Attack	Webserver 4	-10
nqdj94m40d3o7h60t94becqk97	Medium	7	D	Probe	Didn't Probe	0
nqdj94m40d3o7h60t94becqk97	Medium	7	D	Probe	Didn't Probe	0
nqdj94m40d3o7h60t94becqk97	Medium	7	D	Probe	Didn't Probe	0
nqdj94m40d3o7h60t94becqk97	Medium	7	D	Attack	Webserver 5	-10
nqdj94m40d3o7h60t94becqk97	Medium	8	D	Probe	Didn't Probe	0
nqdj94m40d3o7h60t94becqk97	Medium	8	D	Probe	Didn't Probe	0
nqdj94m40d3o7h60t94becqk97	Medium	8	D	Probe	Didn't Probe	0
nqdj94m40d3o7h60t94becqk97	Medium	8	D	Attack	Webserver 3	10
nqdj94m40d3o7h60t94becqk97	Medium	9	D	Probe	Didn't Probe	0
nqdj94m40d3o7h60t94becqk97	Medium	9	D	Probe	Didn't Probe	0
nqdj94m40d3o7h60t94becqk97	Medium	9	D	Probe	Didn't Probe	0
nqdj94m40d3o7h60t94becqk97	Medium	9	D	Attack	Webserver 5	-10
nqdj94m40d3o7h60t94becqk97	Medium	10	D	Probe	Webserver 3	5
nqdj94m40d3o7h60t94becqk97	Medium	10	D	Probe	Webserver 3	5
nqdj94m40d3o7h60t94becqk97	Medium	10	D	Probe	Didn't Probe	0
nqdj94m40d3o7h60t94becqk97	Medium	10	D	Attack	Webserver 3	10
nqdj94m40d3o7h60t94becqk97	Medium	11	D	Probe	Webserver 4	5
nqdj94m40d3o7h60t94becqk97	Medium	11	D	Probe	Webserver 1	-5
nqdj94m40d3o7h60t94becqk97	Medium	11	D	Probe	Webserver 5	-5
nqdj94m40d3o7h60t94becqk97	Medium	11	D	Attack	Webserver 4	10
nqdj94m40d3o7h60t94becqk97	Medium	12	ND	Probe	Webserver 4	5
nqdj94m40d3o7h60t94becqk97	Medium	12	ND	Probe	Webserver 2	5
nqdj94m40d3o7h60t94becqk97	Medium	12	ND	Probe	Webserver 6	-5
nqdj94m40d3o7h60t94becqk97	Medium	12	ND	Attack	Webserver 6	-10
nqdj94m40d3o7h60t94becqk97	Medium	13	ND	Probe	Didn't Probe	0
nqdj94m40d3o7h60t94becqk97	Medium	13	ND	Probe	Didn't Probe	0
nqdj94m40d3o7h60t94becqk97	Medium	13	ND	Probe	Didn't Probe	0
nqdj94m40d3o7h60t94becqk97	Medium	13	ND	Attack	Webserver 3	10
nqdj94m40d3o7h60t94becqk97	Medium	14	ND	Probe	Didn't Probe	0
nqdj94m40d3o7h60t94becqk97	Medium	14	ND	Probe	Didn't Probe	0
nqdj94m40d3o7h60t94becqk97	Medium	14	ND	Probe	Didn't Probe	0
nqdj94m40d3o7h60t94becqk97	Medium	14	ND	Attack	Webserver 2	10
nqdj94m40d3o7h60t94becqk97	Medium	15	D	Probe	Webserver 1	-5
nqdj94m40d3o7h60t94becqk97	Medium	15	D	Probe	Webserver 2	-5
nqdj94m40d3o7h60t94becqk97	Medium	15	D	Probe	Webserver 5	5
nqdj94m40d3o7h60t94becqk97	Medium	15	D	Attack	Didn't Attack	0
nqdj94m40d3o7h60t94becqk97	Medium	16	ND	Probe	Webserver 5	5
nqdj94m40d3o7h60t94becqk97	Medium	16	ND	Probe	Didn't Probe	0
nqdj94m40d3o7h60t94becqk97	Medium	16	ND	Probe	Didn't Probe	0
nqdj94m40d3o7h60t94becqk97	Medium	16	ND	Attack	Webserver 5	10
nqdj94m40d3o7h60t94becqk97	Medium	17	ND	Probe	Webserver 4	-5
nqdj94m40d3o7h60t94becqk97	Medium	17	ND	Probe	Webserver 6	5
nqdj94m40d3o7h60t94becqk97	Medium	17	ND	Probe	Webserver 3	5
nqdj94m40d3o7h60t94becqk97	Medium	17	ND	Attack	Webserver 2	10
nqdj94m40d3o7h60t94becqk97	Medium	18	ND	Probe	Webserver 5	-5
nqdj94m40d3o7h60t94becqk97	Medium	18	ND	Probe	Webserver 4	-5
nqdj94m40d3o7h60t94becqk97	Medium	18	ND	Probe	Webserver 6	-5
nqdj94m40d3o7h60t94becqk97	Medium	18	ND	Attack	Webserver 5	-10
nqdj94m40d3o7h60t94becqk97	Medium	19	ND	Probe	Webserver 2	5
nqdj94m40d3o7h60t94becqk97	Medium	19	ND	Probe	Webserver 3	-5
nqdj94m40d3o7h60t94becqk97	Medium	19	ND	Probe	Didn't Probe	0
nqdj94m40d3o7h60t94becqk97	Medium	19	ND	Attack	Webserver 2	10
nqdj94m40d3o7h60t94becqk97	Medium	20	D	Probe	Didn't Probe	0
nqdj94m40d3o7h60t94becqk97	Medium	20	D	Probe	Didn't Probe	0
nqdj94m40d3o7h60t94becqk97	Medium	20	D	Probe	Didn't Probe	0
nqdj94m40d3o7h60t94becqk97	Medium	20	D	Attack	Webserver 1	10
nqdj94m40d3o7h60t94becqk97	Medium	21	D	Probe	Webserver 5	5
nqdj94m40d3o7h60t94becqk97	Medium	21	D	Probe	Webserver 6	5
nqdj94m40d3o7h60t94becqk97	Medium	21	D	Probe	Webserver 4	-5
nqdj94m40d3o7h60t94becqk97	Medium	21	D	Attack	Webserver 4	-10
nqdj94m40d3o7h60t94becqk97	Medium	22	ND	Probe	Webserver 5	-5
nqdj94m40d3o7h60t94becqk97	Medium	22	ND	Probe	Webserver 3	5
nqdj94m40d3o7h60t94becqk97	Medium	22	ND	Probe	Webserver 2	-5
nqdj94m40d3o7h60t94becqk97	Medium	22	ND	Attack	Webserver 2	-10
nqdj94m40d3o7h60t94becqk97	Medium	23	D	Probe	Webserver 5	5
nqdj94m40d3o7h60t94becqk97	Medium	23	D	Probe	Webserver 1	-5
nqdj94m40d3o7h60t94becqk97	Medium	23	D	Probe	Webserver 1	-5
nqdj94m40d3o7h60t94becqk97	Medium	23	D	Attack	Webserver 4	10
nqdj94m40d3o7h60t94becqk97	Medium	24	ND	Probe	Didn't Probe	0
nqdj94m40d3o7h60t94becqk97	Medium	24	ND	Probe	Didn't Probe	0
nqdj94m40d3o7h60t94becqk97	Medium	24	ND	Probe	Didn't Probe	0
nqdj94m40d3o7h60t94becqk97	Medium	24	ND	Attack	Webserver 4	10
nqdj94m40d3o7h60t94becqk97	Medium	25	D	Probe	Webserver 2	5
nqdj94m40d3o7h60t94becqk97	Medium	25	D	Probe	Webserver 3	-5
nqdj94m40d3o7h60t94becqk97	Medium	25	D	Probe	Webserver 5	5
nqdj94m40d3o7h60t94becqk97	Medium	25	D	Attack	Webserver 3	-10
nqdj94m40d3o7h60t94becqk97	Medium	26	ND	Probe	Didn't Probe	0
nqdj94m40d3o7h60t94becqk97	Medium	26	ND	Probe	Didn't Probe	0
nqdj94m40d3o7h60t94becqk97	Medium	26	ND	Probe	Didn't Probe	0
nqdj94m40d3o7h60t94becqk97	Medium	26	ND	Attack	Webserver 2	10
nqdj94m40d3o7h60t94becqk97	Medium	27	ND	Probe	Webserver 4	5
nqdj94m40d3o7h60t94becqk97	Medium	27	ND	Probe	Webserver 3	-5
nqdj94m40d3o7h60t94becqk97	Medium	27	ND	Probe	Webserver 2	-5
nqdj94m40d3o7h60t94becqk97	Medium	27	ND	Attack	Webserver 2	-10
nqdj94m40d3o7h60t94becqk97	Medium	28	D	Probe	Webserver 5	5
nqdj94m40d3o7h60t94becqk97	Medium	28	D	Probe	Webserver 2	-5
nqdj94m40d3o7h60t94becqk97	Medium	28	D	Probe	Webserver 3	5
nqdj94m40d3o7h60t94becqk97	Medium	28	D	Attack	Webserver 2	-10
nqdj94m40d3o7h60t94becqk97	Medium	29	D	Probe	Webserver 2	5
nqdj94m40d3o7h60t94becqk97	Medium	29	D	Probe	Webserver 1	-5
nqdj94m40d3o7h60t94becqk97	Medium	29	D	Probe	Webserver 6	-5
nqdj94m40d3o7h60t94becqk97	Medium	29	D	Attack	Webserver 6	-10
7l5oq2h4rschhg5phrpe00eqc4	Medium	1	D	Probe	Webserver 5	-5
7l5oq2h4rschhg5phrpe00eqc4	Medium	1	D	Probe	Webserver 1	-5
7l5oq2h4rschhg5phrpe00eqc4	Medium	1	D	Probe	Webserver 5	-5
7l5oq2h4rschhg5phrpe00eqc4	Medium	1	D	Attack	Webserver 5	-10
7l5oq2h4rschhg5phrpe00eqc4	Medium	2	ND	Probe	Webserver 3	5
7l5oq2h4rschhg5phrpe00eqc4	Medium	2	ND	Probe	Webserver 1	-5
7l5oq2h4rschhg5phrpe00eqc4	Medium	2	ND	Probe	Webserver 4	5
7l5oq2h4rschhg5phrpe00eqc4	Medium	2	ND	Attack	Webserver 3	10
7l5oq2h4rschhg5phrpe00eqc4	Medium	3	D	Probe	Webserver 4	5
7l5oq2h4rschhg5phrpe00eqc4	Medium	3	D	Probe	Webserver 2	-5
7l5oq2h4rschhg5phrpe00eqc4	Medium	3	D	Probe	Webserver 6	-5
7l5oq2h4rschhg5phrpe00eqc4	Medium	3	D	Attack	Webserver 2	-10
7l5oq2h4rschhg5phrpe00eqc4	Medium	4	D	Probe	Webserver 3	-5
7l5oq2h4rschhg5phrpe00eqc4	Medium	4	D	Probe	Webserver 4	5
7l5oq2h4rschhg5phrpe00eqc4	Medium	4	D	Probe	Webserver 2	5
7l5oq2h4rschhg5phrpe00eqc4	Medium	4	D	Attack	Webserver 6	-10
7l5oq2h4rschhg5phrpe00eqc4	Medium	5	ND	Probe	Webserver 1	-5
7l5oq2h4rschhg5phrpe00eqc4	Medium	5	ND	Probe	Webserver 5	5
7l5oq2h4rschhg5phrpe00eqc4	Medium	5	ND	Probe	Webserver 3	-5
7l5oq2h4rschhg5phrpe00eqc4	Medium	5	ND	Attack	Webserver 3	-10
7l5oq2h4rschhg5phrpe00eqc4	Medium	6	ND	Probe	Webserver 1	-5
7l5oq2h4rschhg5phrpe00eqc4	Medium	6	ND	Probe	Webserver 6	5
7l5oq2h4rschhg5phrpe00eqc4	Medium	6	ND	Probe	Webserver 2	-5
7l5oq2h4rschhg5phrpe00eqc4	Medium	6	ND	Attack	Webserver 5	-10
7l5oq2h4rschhg5phrpe00eqc4	Medium	7	D	Probe	Webserver 3	5
7l5oq2h4rschhg5phrpe00eqc4	Medium	7	D	Probe	Webserver 1	-5
7l5oq2h4rschhg5phrpe00eqc4	Medium	7	D	Probe	Webserver 2	-5
7l5oq2h4rschhg5phrpe00eqc4	Medium	7	D	Attack	Webserver 2	-10
7l5oq2h4rschhg5phrpe00eqc4	Medium	8	D	Probe	Webserver 3	5
7l5oq2h4rschhg5phrpe00eqc4	Medium	8	D	Probe	Webserver 4	-5
7l5oq2h4rschhg5phrpe00eqc4	Medium	8	D	Probe	Webserver 5	5
7l5oq2h4rschhg5phrpe00eqc4	Medium	8	D	Attack	Webserver 4	-10
7l5oq2h4rschhg5phrpe00eqc4	Medium	9	D	Probe	Webserver 2	5
7l5oq2h4rschhg5phrpe00eqc4	Medium	9	D	Probe	Webserver 1	-5
7l5oq2h4rschhg5phrpe00eqc4	Medium	9	D	Probe	Webserver 6	-5
7l5oq2h4rschhg5phrpe00eqc4	Medium	9	D	Attack	Webserver 3	-10
7l5oq2h4rschhg5phrpe00eqc4	Medium	10	D	Probe	Webserver 5	-5
7l5oq2h4rschhg5phrpe00eqc4	Medium	10	D	Probe	Webserver 1	5
7l5oq2h4rschhg5phrpe00eqc4	Medium	10	D	Probe	Webserver 3	5
7l5oq2h4rschhg5phrpe00eqc4	Medium	10	D	Attack	Webserver 2	-10
7l5oq2h4rschhg5phrpe00eqc4	Medium	11	D	Probe	Webserver 3	5
7l5oq2h4rschhg5phrpe00eqc4	Medium	11	D	Probe	Webserver 4	-5
7l5oq2h4rschhg5phrpe00eqc4	Medium	11	D	Probe	Webserver 2	5
7l5oq2h4rschhg5phrpe00eqc4	Medium	11	D	Attack	Webserver 2	10
7l5oq2h4rschhg5phrpe00eqc4	Medium	12	ND	Probe	Webserver 3	5
7l5oq2h4rschhg5phrpe00eqc4	Medium	12	ND	Probe	Webserver 1	5
7l5oq2h4rschhg5phrpe00eqc4	Medium	12	ND	Probe	Webserver 6	-5
7l5oq2h4rschhg5phrpe00eqc4	Medium	12	ND	Attack	Webserver 3	10
7l5oq2h4rschhg5phrpe00eqc4	Medium	13	ND	Probe	Webserver 3	-5
7l5oq2h4rschhg5phrpe00eqc4	Medium	13	ND	Probe	Webserver 4	-5
7l5oq2h4rschhg5phrpe00eqc4	Medium	13	ND	Probe	Webserver 2	5
7l5oq2h4rschhg5phrpe00eqc4	Medium	13	ND	Attack	Webserver 3	-10
7l5oq2h4rschhg5phrpe00eqc4	Medium	14	ND	Probe	Webserver 2	-5
7l5oq2h4rschhg5phrpe00eqc4	Medium	14	ND	Probe	Webserver 6	-5
7l5oq2h4rschhg5phrpe00eqc4	Medium	14	ND	Probe	Webserver 1	5
7l5oq2h4rschhg5phrpe00eqc4	Medium	14	ND	Attack	Webserver 2	-10
7l5oq2h4rschhg5phrpe00eqc4	Medium	15	D	Probe	Webserver 3	5
7l5oq2h4rschhg5phrpe00eqc4	Medium	15	D	Probe	Webserver 4	5
7l5oq2h4rschhg5phrpe00eqc4	Medium	15	D	Probe	Webserver 2	-5
7l5oq2h4rschhg5phrpe00eqc4	Medium	15	D	Attack	Webserver 5	-10
7l5oq2h4rschhg5phrpe00eqc4	Medium	16	ND	Probe	Webserver 2	5
7l5oq2h4rschhg5phrpe00eqc4	Medium	16	ND	Probe	Webserver 4	5
7l5oq2h4rschhg5phrpe00eqc4	Medium	16	ND	Probe	Webserver 3	5
7l5oq2h4rschhg5phrpe00eqc4	Medium	16	ND	Attack	Webserver 2	10
7l5oq2h4rschhg5phrpe00eqc4	Medium	17	ND	Probe	Webserver 3	5
7l5oq2h4rschhg5phrpe00eqc4	Medium	17	ND	Probe	Webserver 1	-5
7l5oq2h4rschhg5phrpe00eqc4	Medium	17	ND	Probe	Webserver 6	-5
7l5oq2h4rschhg5phrpe00eqc4	Medium	17	ND	Attack	Webserver 2	10
7l5oq2h4rschhg5phrpe00eqc4	Medium	18	ND	Probe	Webserver 3	5
7l5oq2h4rschhg5phrpe00eqc4	Medium	18	ND	Probe	Webserver 4	5
7l5oq2h4rschhg5phrpe00eqc4	Medium	18	ND	Probe	Webserver 2	-5
7l5oq2h4rschhg5phrpe00eqc4	Medium	18	ND	Attack	Webserver 2	-10
7l5oq2h4rschhg5phrpe00eqc4	Medium	19	ND	Probe	Webserver 2	-5
7l5oq2h4rschhg5phrpe00eqc4	Medium	19	ND	Probe	Webserver 5	5
7l5oq2h4rschhg5phrpe00eqc4	Medium	19	ND	Probe	Webserver 1	5
7l5oq2h4rschhg5phrpe00eqc4	Medium	19	ND	Attack	Webserver 5	10
7l5oq2h4rschhg5phrpe00eqc4	Medium	20	D	Probe	Webserver 3	-5
7l5oq2h4rschhg5phrpe00eqc4	Medium	20	D	Probe	Webserver 4	5
7l5oq2h4rschhg5phrpe00eqc4	Medium	20	D	Probe	Webserver 1	-5
7l5oq2h4rschhg5phrpe00eqc4	Medium	20	D	Attack	Webserver 2	-10
7l5oq2h4rschhg5phrpe00eqc4	Medium	21	D	Probe	Webserver 3	-5
7l5oq2h4rschhg5phrpe00eqc4	Medium	21	D	Probe	Webserver 4	5
7l5oq2h4rschhg5phrpe00eqc4	Medium	21	D	Probe	Webserver 2	5
7l5oq2h4rschhg5phrpe00eqc4	Medium	21	D	Attack	Webserver 2	10
7l5oq2h4rschhg5phrpe00eqc4	Medium	22	ND	Probe	Webserver 3	-5
7l5oq2h4rschhg5phrpe00eqc4	Medium	22	ND	Probe	Webserver 1	-5
7l5oq2h4rschhg5phrpe00eqc4	Medium	22	ND	Probe	Webserver 2	5
7l5oq2h4rschhg5phrpe00eqc4	Medium	22	ND	Attack	Webserver 1	-10
7l5oq2h4rschhg5phrpe00eqc4	Medium	23	D	Probe	Webserver 3	5
7l5oq2h4rschhg5phrpe00eqc4	Medium	23	D	Probe	Webserver 4	-5
7l5oq2h4rschhg5phrpe00eqc4	Medium	23	D	Probe	Webserver 2	5
7l5oq2h4rschhg5phrpe00eqc4	Medium	23	D	Attack	Webserver 6	-10
7l5oq2h4rschhg5phrpe00eqc4	Medium	24	ND	Probe	Webserver 2	-5
7l5oq2h4rschhg5phrpe00eqc4	Medium	24	ND	Probe	Webserver 4	5
7l5oq2h4rschhg5phrpe00eqc4	Medium	24	ND	Probe	Webserver 6	-5
7l5oq2h4rschhg5phrpe00eqc4	Medium	24	ND	Attack	Webserver 2	-10
7l5oq2h4rschhg5phrpe00eqc4	Medium	25	D	Probe	Webserver 3	-5
7l5oq2h4rschhg5phrpe00eqc4	Medium	25	D	Probe	Webserver 4	5
7l5oq2h4rschhg5phrpe00eqc4	Medium	25	D	Probe	Webserver 2	-5
7l5oq2h4rschhg5phrpe00eqc4	Medium	25	D	Attack	Webserver 2	-10
7l5oq2h4rschhg5phrpe00eqc4	Medium	26	ND	Probe	Webserver 3	-5
7l5oq2h4rschhg5phrpe00eqc4	Medium	26	ND	Probe	Webserver 1	-5
7l5oq2h4rschhg5phrpe00eqc4	Medium	26	ND	Probe	Webserver 2	5
7l5oq2h4rschhg5phrpe00eqc4	Medium	26	ND	Attack	Webserver 6	-10
7l5oq2h4rschhg5phrpe00eqc4	Medium	27	ND	Probe	Webserver 2	-5
7l5oq2h4rschhg5phrpe00eqc4	Medium	27	ND	Probe	Webserver 4	5
7l5oq2h4rschhg5phrpe00eqc4	Medium	27	ND	Probe	Webserver 3	-5
7l5oq2h4rschhg5phrpe00eqc4	Medium	27	ND	Attack	Webserver 1	10
7l5oq2h4rschhg5phrpe00eqc4	Medium	28	D	Probe	Webserver 2	-5
7l5oq2h4rschhg5phrpe00eqc4	Medium	28	D	Probe	Webserver 6	-5
7l5oq2h4rschhg5phrpe00eqc4	Medium	28	D	Probe	Webserver 4	5
7l5oq2h4rschhg5phrpe00eqc4	Medium	28	D	Attack	Webserver 3	10
7l5oq2h4rschhg5phrpe00eqc4	Medium	29	D	Probe	Webserver 2	5
7l5oq2h4rschhg5phrpe00eqc4	Medium	29	D	Probe	Webserver 4	5
7l5oq2h4rschhg5phrpe00eqc4	Medium	29	D	Probe	Webserver 6	-5
7l5oq2h4rschhg5phrpe00eqc4	Medium	29	D	Attack	Webserver 2	10
juoakl16qaa8kjbg9qr214rcm7	Medium	1	D	Probe	Webserver 2	5
juoakl16qaa8kjbg9qr214rcm7	Medium	1	D	Probe	Webserver 5	5
juoakl16qaa8kjbg9qr214rcm7	Medium	1	D	Probe	Webserver 3	-5
juoakl16qaa8kjbg9qr214rcm7	Medium	1	D	Attack	Webserver 5	10
juoakl16qaa8kjbg9qr214rcm7	Medium	2	ND	Probe	Webserver 1	-5
juoakl16qaa8kjbg9qr214rcm7	Medium	2	ND	Probe	Webserver 3	-5
juoakl16qaa8kjbg9qr214rcm7	Medium	2	ND	Probe	Webserver 4	5
juoakl16qaa8kjbg9qr214rcm7	Medium	2	ND	Attack	Webserver 3	-10
juoakl16qaa8kjbg9qr214rcm7	Medium	3	D	Probe	Webserver 1	-5
juoakl16qaa8kjbg9qr214rcm7	Medium	3	D	Probe	Webserver 5	-5
juoakl16qaa8kjbg9qr214rcm7	Medium	3	D	Probe	Webserver 2	5
juoakl16qaa8kjbg9qr214rcm7	Medium	3	D	Attack	Webserver 3	-10
juoakl16qaa8kjbg9qr214rcm7	Medium	4	D	Probe	Webserver 4	5
juoakl16qaa8kjbg9qr214rcm7	Medium	4	D	Probe	Webserver 2	5
juoakl16qaa8kjbg9qr214rcm7	Medium	4	D	Probe	Webserver 3	-5
juoakl16qaa8kjbg9qr214rcm7	Medium	4	D	Attack	Webserver 2	10
juoakl16qaa8kjbg9qr214rcm7	Medium	5	ND	Probe	Webserver 3	5
juoakl16qaa8kjbg9qr214rcm7	Medium	5	ND	Probe	Webserver 6	5
juoakl16qaa8kjbg9qr214rcm7	Medium	5	ND	Probe	Webserver 4	-5
juoakl16qaa8kjbg9qr214rcm7	Medium	5	ND	Attack	Webserver 6	10
juoakl16qaa8kjbg9qr214rcm7	Medium	6	ND	Probe	Webserver 1	5
juoakl16qaa8kjbg9qr214rcm7	Medium	6	ND	Probe	Webserver 6	5
juoakl16qaa8kjbg9qr214rcm7	Medium	6	ND	Probe	Webserver 3	5
juoakl16qaa8kjbg9qr214rcm7	Medium	6	ND	Attack	Webserver 2	-10
juoakl16qaa8kjbg9qr214rcm7	Medium	7	D	Probe	Webserver 2	-5
juoakl16qaa8kjbg9qr214rcm7	Medium	7	D	Probe	Webserver 4	-5
juoakl16qaa8kjbg9qr214rcm7	Medium	7	D	Probe	Webserver 1	5
juoakl16qaa8kjbg9qr214rcm7	Medium	7	D	Attack	Webserver 4	-10
juoakl16qaa8kjbg9qr214rcm7	Medium	8	D	Probe	Webserver 2	-5
juoakl16qaa8kjbg9qr214rcm7	Medium	8	D	Probe	Webserver 6	-5
juoakl16qaa8kjbg9qr214rcm7	Medium	8	D	Probe	Webserver 6	-5
juoakl16qaa8kjbg9qr214rcm7	Medium	8	D	Attack	Webserver 5	10
juoakl16qaa8kjbg9qr214rcm7	Medium	9	D	Probe	Didn't Probe	0
juoakl16qaa8kjbg9qr214rcm7	Medium	9	D	Probe	Didn't Probe	0
juoakl16qaa8kjbg9qr214rcm7	Medium	9	D	Probe	Didn't Probe	0
juoakl16qaa8kjbg9qr214rcm7	Medium	9	D	Attack	Webserver 2	10
juoakl16qaa8kjbg9qr214rcm7	Medium	10	D	Probe	Webserver 1	5
juoakl16qaa8kjbg9qr214rcm7	Medium	10	D	Probe	Webserver 6	-5
juoakl16qaa8kjbg9qr214rcm7	Medium	10	D	Probe	Webserver 4	-5
juoakl16qaa8kjbg9qr214rcm7	Medium	10	D	Attack	Webserver 2	10
juoakl16qaa8kjbg9qr214rcm7	Medium	11	D	Probe	Webserver 6	5
juoakl16qaa8kjbg9qr214rcm7	Medium	11	D	Probe	Webserver 2	-5
juoakl16qaa8kjbg9qr214rcm7	Medium	11	D	Probe	Webserver 3	-5
juoakl16qaa8kjbg9qr214rcm7	Medium	11	D	Attack	Webserver 1	10
juoakl16qaa8kjbg9qr214rcm7	Medium	12	ND	Probe	Webserver 3	-5
juoakl16qaa8kjbg9qr214rcm7	Medium	12	ND	Probe	Webserver 1	-5
juoakl16qaa8kjbg9qr214rcm7	Medium	12	ND	Probe	Webserver 5	-5
juoakl16qaa8kjbg9qr214rcm7	Medium	12	ND	Attack	Webserver 5	-10
juoakl16qaa8kjbg9qr214rcm7	Medium	13	ND	Probe	Webserver 3	5
juoakl16qaa8kjbg9qr214rcm7	Medium	13	ND	Probe	Webserver 1	-5
juoakl16qaa8kjbg9qr214rcm7	Medium	13	ND	Probe	Webserver 6	-5
juoakl16qaa8kjbg9qr214rcm7	Medium	13	ND	Attack	Webserver 5	10
juoakl16qaa8kjbg9qr214rcm7	Medium	14	ND	Probe	Webserver 3	-5
juoakl16qaa8kjbg9qr214rcm7	Medium	14	ND	Probe	Webserver 1	5
juoakl16qaa8kjbg9qr214rcm7	Medium	14	ND	Probe	Webserver 6	5
juoakl16qaa8kjbg9qr214rcm7	Medium	14	ND	Attack	Webserver 1	10
juoakl16qaa8kjbg9qr214rcm7	Medium	15	D	Probe	Webserver 2	5
juoakl16qaa8kjbg9qr214rcm7	Medium	15	D	Probe	Webserver 4	5
juoakl16qaa8kjbg9qr214rcm7	Medium	15	D	Probe	Webserver 4	5
juoakl16qaa8kjbg9qr214rcm7	Medium	15	D	Attack	Webserver 2	10
juoakl16qaa8kjbg9qr214rcm7	Medium	16	ND	Probe	Webserver 3	5
juoakl16qaa8kjbg9qr214rcm7	Medium	16	ND	Probe	Webserver 2	-5
juoakl16qaa8kjbg9qr214rcm7	Medium	16	ND	Probe	Webserver 4	5
juoakl16qaa8kjbg9qr214rcm7	Medium	16	ND	Attack	Webserver 5	-10
juoakl16qaa8kjbg9qr214rcm7	Medium	17	ND	Probe	Webserver 1	-5
juoakl16qaa8kjbg9qr214rcm7	Medium	17	ND	Probe	Webserver 3	5
juoakl16qaa8kjbg9qr214rcm7	Medium	17	ND	Probe	Webserver 5	5
juoakl16qaa8kjbg9qr214rcm7	Medium	17	ND	Attack	Webserver 3	10
juoakl16qaa8kjbg9qr214rcm7	Medium	18	ND	Probe	Webserver 5	-5
juoakl16qaa8kjbg9qr214rcm7	Medium	18	ND	Probe	Webserver 1	5
juoakl16qaa8kjbg9qr214rcm7	Medium	18	ND	Probe	Webserver 6	-5
juoakl16qaa8kjbg9qr214rcm7	Medium	18	ND	Attack	Webserver 6	-10
juoakl16qaa8kjbg9qr214rcm7	Medium	19	ND	Probe	Webserver 2	5
juoakl16qaa8kjbg9qr214rcm7	Medium	19	ND	Probe	Webserver 3	-5
juoakl16qaa8kjbg9qr214rcm7	Medium	19	ND	Probe	Webserver 5	-5
juoakl16qaa8kjbg9qr214rcm7	Medium	19	ND	Attack	Webserver 5	-10
juoakl16qaa8kjbg9qr214rcm7	Medium	20	D	Probe	Webserver 1	5
juoakl16qaa8kjbg9qr214rcm7	Medium	20	D	Probe	Webserver 6	-5
juoakl16qaa8kjbg9qr214rcm7	Medium	20	D	Probe	Webserver 2	5
juoakl16qaa8kjbg9qr214rcm7	Medium	20	D	Attack	Webserver 6	-10
juoakl16qaa8kjbg9qr214rcm7	Medium	21	D	Probe	Webserver 1	-5
juoakl16qaa8kjbg9qr214rcm7	Medium	21	D	Probe	Webserver 5	5
juoakl16qaa8kjbg9qr214rcm7	Medium	21	D	Probe	Webserver 4	5
juoakl16qaa8kjbg9qr214rcm7	Medium	21	D	Attack	Webserver 4	10
juoakl16qaa8kjbg9qr214rcm7	Medium	22	ND	Probe	Webserver 3	-5
juoakl16qaa8kjbg9qr214rcm7	Medium	22	ND	Probe	Webserver 2	5
juoakl16qaa8kjbg9qr214rcm7	Medium	22	ND	Probe	Webserver 5	-5
juoakl16qaa8kjbg9qr214rcm7	Medium	22	ND	Attack	Webserver 3	-10
juoakl16qaa8kjbg9qr214rcm7	Medium	23	D	Probe	Webserver 1	5
juoakl16qaa8kjbg9qr214rcm7	Medium	23	D	Probe	Webserver 5	-5
juoakl16qaa8kjbg9qr214rcm7	Medium	23	D	Probe	Webserver 3	5
juoakl16qaa8kjbg9qr214rcm7	Medium	23	D	Attack	Webserver 3	10
juoakl16qaa8kjbg9qr214rcm7	Medium	24	ND	Probe	Webserver 2	-5
juoakl16qaa8kjbg9qr214rcm7	Medium	24	ND	Probe	Webserver 5	5
juoakl16qaa8kjbg9qr214rcm7	Medium	24	ND	Probe	Webserver 1	5
juoakl16qaa8kjbg9qr214rcm7	Medium	24	ND	Attack	Webserver 5	10
juoakl16qaa8kjbg9qr214rcm7	Medium	25	D	Probe	Webserver 3	5
juoakl16qaa8kjbg9qr214rcm7	Medium	25	D	Probe	Webserver 6	-5
juoakl16qaa8kjbg9qr214rcm7	Medium	25	D	Probe	Webserver 1	-5
juoakl16qaa8kjbg9qr214rcm7	Medium	25	D	Attack	Webserver 3	10
juoakl16qaa8kjbg9qr214rcm7	Medium	26	ND	Probe	Webserver 2	5
juoakl16qaa8kjbg9qr214rcm7	Medium	26	ND	Probe	Webserver 4	-5
juoakl16qaa8kjbg9qr214rcm7	Medium	26	ND	Probe	Webserver 5	-5
juoakl16qaa8kjbg9qr214rcm7	Medium	26	ND	Attack	Webserver 4	-10
juoakl16qaa8kjbg9qr214rcm7	Medium	27	ND	Probe	Webserver 3	-5
juoakl16qaa8kjbg9qr214rcm7	Medium	27	ND	Probe	Webserver 2	5
juoakl16qaa8kjbg9qr214rcm7	Medium	27	ND	Probe	Webserver 4	-5
juoakl16qaa8kjbg9qr214rcm7	Medium	27	ND	Attack	Webserver 3	-10
juoakl16qaa8kjbg9qr214rcm7	Medium	28	D	Probe	Webserver 2	5
juoakl16qaa8kjbg9qr214rcm7	Medium	28	D	Probe	Webserver 6	-5
juoakl16qaa8kjbg9qr214rcm7	Medium	28	D	Probe	Webserver 4	-5
juoakl16qaa8kjbg9qr214rcm7	Medium	28	D	Attack	Webserver 1	10
juoakl16qaa8kjbg9qr214rcm7	Medium	29	D	Probe	Webserver 3	-5
juoakl16qaa8kjbg9qr214rcm7	Medium	29	D	Probe	Webserver 6	5
juoakl16qaa8kjbg9qr214rcm7	Medium	29	D	Probe	Webserver 2	5
juoakl16qaa8kjbg9qr214rcm7	Medium	29	D	Attack	Webserver 3	-10
ofhrhlu1fh7konr7qpsrs8uqu1	Medium	1	D	Probe	Webserver 1	-5
ofhrhlu1fh7konr7qpsrs8uqu1	Medium	1	D	Probe	Webserver 2	5
ofhrhlu1fh7konr7qpsrs8uqu1	Medium	1	D	Probe	Webserver 3	5
ofhrhlu1fh7konr7qpsrs8uqu1	Medium	1	D	Attack	Webserver 1	-10
ofhrhlu1fh7konr7qpsrs8uqu1	Medium	2	ND	Probe	Webserver 1	5
ofhrhlu1fh7konr7qpsrs8uqu1	Medium	2	ND	Probe	Webserver 3	-5
ofhrhlu1fh7konr7qpsrs8uqu1	Medium	2	ND	Probe	Webserver 2	5
ofhrhlu1fh7konr7qpsrs8uqu1	Medium	2	ND	Attack	Webserver 2	10
ofhrhlu1fh7konr7qpsrs8uqu1	Medium	3	D	Probe	Webserver 4	-5
ofhrhlu1fh7konr7qpsrs8uqu1	Medium	3	D	Probe	Webserver 5	-5
ofhrhlu1fh7konr7qpsrs8uqu1	Medium	3	D	Probe	Webserver 6	5
ofhrhlu1fh7konr7qpsrs8uqu1	Medium	3	D	Attack	Webserver 3	10
ofhrhlu1fh7konr7qpsrs8uqu1	Medium	4	D	Probe	Webserver 4	5
ofhrhlu1fh7konr7qpsrs8uqu1	Medium	4	D	Probe	Webserver 2	5
ofhrhlu1fh7konr7qpsrs8uqu1	Medium	4	D	Probe	Webserver 6	-5
ofhrhlu1fh7konr7qpsrs8uqu1	Medium	4	D	Attack	Webserver 3	-10
ofhrhlu1fh7konr7qpsrs8uqu1	Medium	5	ND	Probe	Webserver 1	5
ofhrhlu1fh7konr7qpsrs8uqu1	Medium	5	ND	Probe	Webserver 2	5
ofhrhlu1fh7konr7qpsrs8uqu1	Medium	5	ND	Probe	Webserver 6	-5
ofhrhlu1fh7konr7qpsrs8uqu1	Medium	5	ND	Attack	Didn't Attack	0
ofhrhlu1fh7konr7qpsrs8uqu1	Medium	6	ND	Probe	Webserver 4	5
ofhrhlu1fh7konr7qpsrs8uqu1	Medium	6	ND	Probe	Webserver 2	-5
ofhrhlu1fh7konr7qpsrs8uqu1	Medium	6	ND	Probe	Webserver 5	5
ofhrhlu1fh7konr7qpsrs8uqu1	Medium	6	ND	Attack	Webserver 3	-10
ofhrhlu1fh7konr7qpsrs8uqu1	Medium	7	D	Probe	Webserver 1	5
ofhrhlu1fh7konr7qpsrs8uqu1	Medium	7	D	Probe	Webserver 2	-5
ofhrhlu1fh7konr7qpsrs8uqu1	Medium	7	D	Probe	Webserver 5	5
ofhrhlu1fh7konr7qpsrs8uqu1	Medium	7	D	Attack	Webserver 2	-10
ofhrhlu1fh7konr7qpsrs8uqu1	Medium	8	D	Probe	Webserver 1	-5
ofhrhlu1fh7konr7qpsrs8uqu1	Medium	8	D	Probe	Webserver 1	-5
ofhrhlu1fh7konr7qpsrs8uqu1	Medium	8	D	Probe	Webserver 1	-5
ofhrhlu1fh7konr7qpsrs8uqu1	Medium	8	D	Attack	Webserver 3	-10
ofhrhlu1fh7konr7qpsrs8uqu1	Medium	9	D	Probe	Webserver 2	-5
ofhrhlu1fh7konr7qpsrs8uqu1	Medium	9	D	Probe	Webserver 5	5
ofhrhlu1fh7konr7qpsrs8uqu1	Medium	9	D	Probe	Webserver 3	5
ofhrhlu1fh7konr7qpsrs8uqu1	Medium	9	D	Attack	Webserver 2	-10
ofhrhlu1fh7konr7qpsrs8uqu1	Medium	10	D	Probe	Webserver 1	-5
ofhrhlu1fh7konr7qpsrs8uqu1	Medium	10	D	Probe	Webserver 1	-5
ofhrhlu1fh7konr7qpsrs8uqu1	Medium	10	D	Probe	Webserver 3	5
ofhrhlu1fh7konr7qpsrs8uqu1	Medium	10	D	Attack	Didn't Attack	0
ofhrhlu1fh7konr7qpsrs8uqu1	Medium	11	D	Probe	Webserver 1	5
ofhrhlu1fh7konr7qpsrs8uqu1	Medium	11	D	Probe	Webserver 2	5
ofhrhlu1fh7konr7qpsrs8uqu1	Medium	11	D	Probe	Didn't Probe	0
ofhrhlu1fh7konr7qpsrs8uqu1	Medium	11	D	Attack	Webserver 4	10
ofhrhlu1fh7konr7qpsrs8uqu1	Medium	12	ND	Probe	Webserver 1	5
ofhrhlu1fh7konr7qpsrs8uqu1	Medium	12	ND	Probe	Webserver 5	-5
ofhrhlu1fh7konr7qpsrs8uqu1	Medium	12	ND	Probe	Webserver 2	-5
ofhrhlu1fh7konr7qpsrs8uqu1	Medium	12	ND	Attack	Webserver 5	-10
ofhrhlu1fh7konr7qpsrs8uqu1	Medium	13	ND	Probe	Webserver 1	-5
ofhrhlu1fh7konr7qpsrs8uqu1	Medium	13	ND	Probe	Webserver 2	-5
ofhrhlu1fh7konr7qpsrs8uqu1	Medium	13	ND	Probe	Webserver 6	5
ofhrhlu1fh7konr7qpsrs8uqu1	Medium	13	ND	Attack	Webserver 2	-10
ofhrhlu1fh7konr7qpsrs8uqu1	Medium	14	ND	Probe	Webserver 1	5
ofhrhlu1fh7konr7qpsrs8uqu1	Medium	14	ND	Probe	Webserver 5	5
ofhrhlu1fh7konr7qpsrs8uqu1	Medium	14	ND	Probe	Webserver 6	5
ofhrhlu1fh7konr7qpsrs8uqu1	Medium	14	ND	Attack	Webserver 2	-10
ofhrhlu1fh7konr7qpsrs8uqu1	Medium	15	D	Probe	Webserver 1	5
ofhrhlu1fh7konr7qpsrs8uqu1	Medium	15	D	Probe	Webserver 2	5
ofhrhlu1fh7konr7qpsrs8uqu1	Medium	15	D	Probe	Didn't Probe	0
ofhrhlu1fh7konr7qpsrs8uqu1	Medium	15	D	Attack	Webserver 2	10
ofhrhlu1fh7konr7qpsrs8uqu1	Medium	16	ND	Probe	Webserver 1	-5
ofhrhlu1fh7konr7qpsrs8uqu1	Medium	16	ND	Probe	Webserver 2	-5
ofhrhlu1fh7konr7qpsrs8uqu1	Medium	16	ND	Probe	Webserver 2	-5
ofhrhlu1fh7konr7qpsrs8uqu1	Medium	16	ND	Attack	Webserver 6	-10
ofhrhlu1fh7konr7qpsrs8uqu1	Medium	17	ND	Probe	Webserver 2	5
ofhrhlu1fh7konr7qpsrs8uqu1	Medium	17	ND	Probe	Webserver 1	-5
ofhrhlu1fh7konr7qpsrs8uqu1	Medium	17	ND	Probe	Didn't Probe	0
ofhrhlu1fh7konr7qpsrs8uqu1	Medium	17	ND	Attack	Webserver 5	-10
ofhrhlu1fh7konr7qpsrs8uqu1	Medium	18	ND	Probe	Webserver 3	-5
ofhrhlu1fh7konr7qpsrs8uqu1	Medium	18	ND	Probe	Webserver 3	-5
ofhrhlu1fh7konr7qpsrs8uqu1	Medium	18	ND	Probe	Webserver 3	-5
ofhrhlu1fh7konr7qpsrs8uqu1	Medium	18	ND	Attack	Webserver 5	10
ofhrhlu1fh7konr7qpsrs8uqu1	Medium	19	ND	Probe	Webserver 1	5
ofhrhlu1fh7konr7qpsrs8uqu1	Medium	19	ND	Probe	Webserver 4	-5
ofhrhlu1fh7konr7qpsrs8uqu1	Medium	19	ND	Probe	Webserver 5	5
ofhrhlu1fh7konr7qpsrs8uqu1	Medium	19	ND	Attack	Webserver 6	-10
ofhrhlu1fh7konr7qpsrs8uqu1	Medium	20	D	Probe	Webserver 1	-5
ofhrhlu1fh7konr7qpsrs8uqu1	Medium	20	D	Probe	Webserver 5	-5
ofhrhlu1fh7konr7qpsrs8uqu1	Medium	20	D	Probe	Webserver 5	-5
ofhrhlu1fh7konr7qpsrs8uqu1	Medium	20	D	Attack	Webserver 6	10
ofhrhlu1fh7konr7qpsrs8uqu1	Medium	21	D	Probe	Webserver 1	5
ofhrhlu1fh7konr7qpsrs8uqu1	Medium	21	D	Probe	Webserver 1	5
ofhrhlu1fh7konr7qpsrs8uqu1	Medium	21	D	Probe	Webserver 1	5
ofhrhlu1fh7konr7qpsrs8uqu1	Medium	21	D	Attack	Didn't Attack	0
ofhrhlu1fh7konr7qpsrs8uqu1	Medium	22	ND	Probe	Webserver 1	-5
ofhrhlu1fh7konr7qpsrs8uqu1	Medium	22	ND	Probe	Webserver 2	5
ofhrhlu1fh7konr7qpsrs8uqu1	Medium	22	ND	Probe	Webserver 3	-5
ofhrhlu1fh7konr7qpsrs8uqu1	Medium	22	ND	Attack	Didn't Attack	0
ofhrhlu1fh7konr7qpsrs8uqu1	Medium	23	D	Probe	Webserver 2	-5
ofhrhlu1fh7konr7qpsrs8uqu1	Medium	23	D	Probe	Webserver 5	5
ofhrhlu1fh7konr7qpsrs8uqu1	Medium	23	D	Probe	Webserver 3	-5
ofhrhlu1fh7konr7qpsrs8uqu1	Medium	23	D	Attack	Didn't Attack	0
ofhrhlu1fh7konr7qpsrs8uqu1	Medium	24	ND	Probe	Webserver 2	-5
ofhrhlu1fh7konr7qpsrs8uqu1	Medium	24	ND	Probe	Webserver 2	-5
ofhrhlu1fh7konr7qpsrs8uqu1	Medium	24	ND	Probe	Webserver 2	-5
ofhrhlu1fh7konr7qpsrs8uqu1	Medium	24	ND	Attack	Didn't Attack	0
ofhrhlu1fh7konr7qpsrs8uqu1	Medium	25	D	Probe	Webserver 1	5
ofhrhlu1fh7konr7qpsrs8uqu1	Medium	25	D	Probe	Webserver 1	5
ofhrhlu1fh7konr7qpsrs8uqu1	Medium	25	D	Probe	Webserver 5	5
ofhrhlu1fh7konr7qpsrs8uqu1	Medium	25	D	Attack	Webserver 5	10
ofhrhlu1fh7konr7qpsrs8uqu1	Medium	26	ND	Probe	Webserver 2	-5
ofhrhlu1fh7konr7qpsrs8uqu1	Medium	26	ND	Probe	Webserver 3	-5
ofhrhlu1fh7konr7qpsrs8uqu1	Medium	26	ND	Probe	Webserver 3	-5
ofhrhlu1fh7konr7qpsrs8uqu1	Medium	26	ND	Attack	Webserver 5	10
ofhrhlu1fh7konr7qpsrs8uqu1	Medium	27	ND	Probe	Webserver 4	-5
ofhrhlu1fh7konr7qpsrs8uqu1	Medium	27	ND	Probe	Webserver 4	-5
ofhrhlu1fh7konr7qpsrs8uqu1	Medium	27	ND	Probe	Webserver 4	-5
ofhrhlu1fh7konr7qpsrs8uqu1	Medium	27	ND	Attack	Webserver 5	-10
ofhrhlu1fh7konr7qpsrs8uqu1	Medium	28	D	Probe	Didn't Probe	0
ofhrhlu1fh7konr7qpsrs8uqu1	Medium	28	D	Probe	Didn't Probe	0
ofhrhlu1fh7konr7qpsrs8uqu1	Medium	28	D	Probe	Didn't Probe	0
ofhrhlu1fh7konr7qpsrs8uqu1	Medium	28	D	Attack	Webserver 2	10
ofhrhlu1fh7konr7qpsrs8uqu1	Medium	29	D	Probe	Webserver 2	-5
ofhrhlu1fh7konr7qpsrs8uqu1	Medium	29	D	Probe	Webserver 2	-5
ofhrhlu1fh7konr7qpsrs8uqu1	Medium	29	D	Probe	Webserver 2	-5
ofhrhlu1fh7konr7qpsrs8uqu1	Medium	29	D	Attack	Webserver 5	-10
na5t3hiudabdc7691aptrf7bf0	Medium	1	D	Probe	Webserver 1	5
na5t3hiudabdc7691aptrf7bf0	Medium	1	D	Probe	Webserver 3	-5
na5t3hiudabdc7691aptrf7bf0	Medium	1	D	Probe	Webserver 5	-5
na5t3hiudabdc7691aptrf7bf0	Medium	1	D	Attack	Webserver 1	10
na5t3hiudabdc7691aptrf7bf0	Medium	2	ND	Probe	Webserver 3	5
na5t3hiudabdc7691aptrf7bf0	Medium	2	ND	Probe	Webserver 4	-5
na5t3hiudabdc7691aptrf7bf0	Medium	2	ND	Probe	Webserver 1	-5
na5t3hiudabdc7691aptrf7bf0	Medium	2	ND	Attack	Webserver 2	-10
na5t3hiudabdc7691aptrf7bf0	Medium	3	D	Probe	Webserver 2	-5
na5t3hiudabdc7691aptrf7bf0	Medium	3	D	Probe	Webserver 6	-5
na5t3hiudabdc7691aptrf7bf0	Medium	3	D	Probe	Webserver 4	5
na5t3hiudabdc7691aptrf7bf0	Medium	3	D	Attack	Webserver 2	-10
na5t3hiudabdc7691aptrf7bf0	Medium	4	D	Probe	Webserver 3	5
na5t3hiudabdc7691aptrf7bf0	Medium	4	D	Probe	Webserver 4	-5
na5t3hiudabdc7691aptrf7bf0	Medium	4	D	Probe	Webserver 1	-5
na5t3hiudabdc7691aptrf7bf0	Medium	4	D	Attack	Webserver 5	10
na5t3hiudabdc7691aptrf7bf0	Medium	5	ND	Probe	Webserver 2	5
na5t3hiudabdc7691aptrf7bf0	Medium	5	ND	Probe	Webserver 6	5
na5t3hiudabdc7691aptrf7bf0	Medium	5	ND	Probe	Webserver 3	5
na5t3hiudabdc7691aptrf7bf0	Medium	5	ND	Attack	Webserver 2	10
na5t3hiudabdc7691aptrf7bf0	Medium	6	ND	Probe	Webserver 1	-5
na5t3hiudabdc7691aptrf7bf0	Medium	6	ND	Probe	Webserver 3	5
na5t3hiudabdc7691aptrf7bf0	Medium	6	ND	Probe	Webserver 5	-5
na5t3hiudabdc7691aptrf7bf0	Medium	6	ND	Attack	Webserver 2	10
na5t3hiudabdc7691aptrf7bf0	Medium	7	D	Probe	Webserver 2	5
na5t3hiudabdc7691aptrf7bf0	Medium	7	D	Probe	Webserver 4	5
na5t3hiudabdc7691aptrf7bf0	Medium	7	D	Probe	Webserver 6	-5
na5t3hiudabdc7691aptrf7bf0	Medium	7	D	Attack	Webserver 2	10
na5t3hiudabdc7691aptrf7bf0	Medium	8	D	Probe	Webserver 2	5
na5t3hiudabdc7691aptrf7bf0	Medium	8	D	Probe	Webserver 4	-5
na5t3hiudabdc7691aptrf7bf0	Medium	8	D	Probe	Webserver 6	5
na5t3hiudabdc7691aptrf7bf0	Medium	8	D	Attack	Webserver 1	-10
na5t3hiudabdc7691aptrf7bf0	Medium	9	D	Probe	Webserver 2	5
na5t3hiudabdc7691aptrf7bf0	Medium	9	D	Probe	Webserver 6	-5
na5t3hiudabdc7691aptrf7bf0	Medium	9	D	Probe	Webserver 4	-5
na5t3hiudabdc7691aptrf7bf0	Medium	9	D	Attack	Webserver 2	10
na5t3hiudabdc7691aptrf7bf0	Medium	10	D	Probe	Webserver 1	5
na5t3hiudabdc7691aptrf7bf0	Medium	10	D	Probe	Webserver 3	5
na5t3hiudabdc7691aptrf7bf0	Medium	10	D	Probe	Webserver 5	5
na5t3hiudabdc7691aptrf7bf0	Medium	10	D	Attack	Webserver 3	10
na5t3hiudabdc7691aptrf7bf0	Medium	11	D	Probe	Webserver 2	5
na5t3hiudabdc7691aptrf7bf0	Medium	11	D	Probe	Webserver 6	-5
na5t3hiudabdc7691aptrf7bf0	Medium	11	D	Probe	Webserver 4	5
na5t3hiudabdc7691aptrf7bf0	Medium	11	D	Attack	Webserver 3	10
na5t3hiudabdc7691aptrf7bf0	Medium	12	ND	Probe	Webserver 1	-5
na5t3hiudabdc7691aptrf7bf0	Medium	12	ND	Probe	Webserver 3	5
na5t3hiudabdc7691aptrf7bf0	Medium	12	ND	Probe	Webserver 6	-5
na5t3hiudabdc7691aptrf7bf0	Medium	12	ND	Attack	Webserver 2	-10
na5t3hiudabdc7691aptrf7bf0	Medium	13	ND	Probe	Webserver 3	-5
na5t3hiudabdc7691aptrf7bf0	Medium	13	ND	Probe	Webserver 5	5
na5t3hiudabdc7691aptrf7bf0	Medium	13	ND	Probe	Webserver 1	-5
na5t3hiudabdc7691aptrf7bf0	Medium	13	ND	Attack	Webserver 2	10
na5t3hiudabdc7691aptrf7bf0	Medium	14	ND	Probe	Webserver 2	5
na5t3hiudabdc7691aptrf7bf0	Medium	14	ND	Probe	Webserver 6	-5
na5t3hiudabdc7691aptrf7bf0	Medium	14	ND	Probe	Webserver 4	-5
na5t3hiudabdc7691aptrf7bf0	Medium	14	ND	Attack	Webserver 2	10
na5t3hiudabdc7691aptrf7bf0	Medium	15	D	Probe	Webserver 3	5
na5t3hiudabdc7691aptrf7bf0	Medium	15	D	Probe	Webserver 1	5
na5t3hiudabdc7691aptrf7bf0	Medium	15	D	Probe	Webserver 4	-5
na5t3hiudabdc7691aptrf7bf0	Medium	15	D	Attack	Webserver 2	-10
na5t3hiudabdc7691aptrf7bf0	Medium	16	ND	Probe	Webserver 1	5
na5t3hiudabdc7691aptrf7bf0	Medium	16	ND	Probe	Webserver 3	-5
na5t3hiudabdc7691aptrf7bf0	Medium	16	ND	Probe	Webserver 5	-5
na5t3hiudabdc7691aptrf7bf0	Medium	16	ND	Attack	Webserver 2	-10
na5t3hiudabdc7691aptrf7bf0	Medium	17	ND	Probe	Webserver 1	5
na5t3hiudabdc7691aptrf7bf0	Medium	17	ND	Probe	Webserver 5	5
na5t3hiudabdc7691aptrf7bf0	Medium	17	ND	Probe	Webserver 3	-5
na5t3hiudabdc7691aptrf7bf0	Medium	17	ND	Attack	Webserver 2	10
na5t3hiudabdc7691aptrf7bf0	Medium	18	ND	Probe	Webserver 2	-5
na5t3hiudabdc7691aptrf7bf0	Medium	18	ND	Probe	Webserver 4	-5
na5t3hiudabdc7691aptrf7bf0	Medium	18	ND	Probe	Webserver 3	5
na5t3hiudabdc7691aptrf7bf0	Medium	18	ND	Attack	Webserver 1	10
na5t3hiudabdc7691aptrf7bf0	Medium	19	ND	Probe	Webserver 3	5
na5t3hiudabdc7691aptrf7bf0	Medium	19	ND	Probe	Webserver 4	-5
na5t3hiudabdc7691aptrf7bf0	Medium	19	ND	Probe	Webserver 6	-5
na5t3hiudabdc7691aptrf7bf0	Medium	19	ND	Attack	Webserver 2	10
na5t3hiudabdc7691aptrf7bf0	Medium	20	D	Probe	Webserver 2	5
na5t3hiudabdc7691aptrf7bf0	Medium	20	D	Probe	Webserver 6	5
na5t3hiudabdc7691aptrf7bf0	Medium	20	D	Probe	Webserver 1	-5
na5t3hiudabdc7691aptrf7bf0	Medium	20	D	Attack	Webserver 2	10
na5t3hiudabdc7691aptrf7bf0	Medium	21	D	Probe	Webserver 2	5
na5t3hiudabdc7691aptrf7bf0	Medium	21	D	Probe	Webserver 4	5
na5t3hiudabdc7691aptrf7bf0	Medium	21	D	Probe	Webserver 6	-5
na5t3hiudabdc7691aptrf7bf0	Medium	21	D	Attack	Webserver 1	-10
na5t3hiudabdc7691aptrf7bf0	Medium	22	ND	Probe	Webserver 3	5
na5t3hiudabdc7691aptrf7bf0	Medium	22	ND	Probe	Webserver 5	5
na5t3hiudabdc7691aptrf7bf0	Medium	22	ND	Probe	Webserver 1	-5
na5t3hiudabdc7691aptrf7bf0	Medium	22	ND	Attack	Webserver 2	-10
na5t3hiudabdc7691aptrf7bf0	Medium	23	D	Probe	Webserver 2	5
na5t3hiudabdc7691aptrf7bf0	Medium	23	D	Probe	Webserver 4	-5
na5t3hiudabdc7691aptrf7bf0	Medium	23	D	Probe	Webserver 6	-5
na5t3hiudabdc7691aptrf7bf0	Medium	23	D	Attack	Webserver 2	10
na5t3hiudabdc7691aptrf7bf0	Medium	24	ND	Probe	Webserver 4	-5
na5t3hiudabdc7691aptrf7bf0	Medium	24	ND	Probe	Webserver 3	-5
na5t3hiudabdc7691aptrf7bf0	Medium	24	ND	Probe	Webserver 3	-5
na5t3hiudabdc7691aptrf7bf0	Medium	24	ND	Attack	Webserver 1	-10
na5t3hiudabdc7691aptrf7bf0	Medium	25	D	Probe	Webserver 2	-5
na5t3hiudabdc7691aptrf7bf0	Medium	25	D	Probe	Webserver 6	5
na5t3hiudabdc7691aptrf7bf0	Medium	25	D	Probe	Webserver 4	-5
na5t3hiudabdc7691aptrf7bf0	Medium	25	D	Attack	Webserver 1	10
na5t3hiudabdc7691aptrf7bf0	Medium	26	ND	Probe	Webserver 2	5
na5t3hiudabdc7691aptrf7bf0	Medium	26	ND	Probe	Webserver 6	-5
na5t3hiudabdc7691aptrf7bf0	Medium	26	ND	Probe	Webserver 5	-5
na5t3hiudabdc7691aptrf7bf0	Medium	26	ND	Attack	Webserver 1	-10
na5t3hiudabdc7691aptrf7bf0	Medium	27	ND	Probe	Webserver 3	5
na5t3hiudabdc7691aptrf7bf0	Medium	27	ND	Probe	Webserver 4	5
na5t3hiudabdc7691aptrf7bf0	Medium	27	ND	Probe	Webserver 2	-5
na5t3hiudabdc7691aptrf7bf0	Medium	27	ND	Attack	Webserver 2	-10
na5t3hiudabdc7691aptrf7bf0	Medium	28	D	Probe	Webserver 1	-5
na5t3hiudabdc7691aptrf7bf0	Medium	28	D	Probe	Webserver 6	5
na5t3hiudabdc7691aptrf7bf0	Medium	28	D	Probe	Webserver 5	-5
na5t3hiudabdc7691aptrf7bf0	Medium	28	D	Attack	Webserver 1	-10
na5t3hiudabdc7691aptrf7bf0	Medium	29	D	Probe	Webserver 2	-5
na5t3hiudabdc7691aptrf7bf0	Medium	29	D	Probe	Webserver 3	5
na5t3hiudabdc7691aptrf7bf0	Medium	29	D	Probe	Webserver 5	-5
na5t3hiudabdc7691aptrf7bf0	Medium	29	D	Attack	Webserver 2	-10
dsvjsh0mrq22qc4iu4oo59vjk7	Medium	1	D	Probe	Webserver 4	5
dsvjsh0mrq22qc4iu4oo59vjk7	Medium	1	D	Probe	Webserver 5	5
dsvjsh0mrq22qc4iu4oo59vjk7	Medium	1	D	Probe	Webserver 3	-5
dsvjsh0mrq22qc4iu4oo59vjk7	Medium	1	D	Attack	Webserver 1	-10
dsvjsh0mrq22qc4iu4oo59vjk7	Medium	2	ND	Probe	Webserver 2	5
dsvjsh0mrq22qc4iu4oo59vjk7	Medium	2	ND	Probe	Webserver 3	5
dsvjsh0mrq22qc4iu4oo59vjk7	Medium	2	ND	Probe	Webserver 1	-5
dsvjsh0mrq22qc4iu4oo59vjk7	Medium	2	ND	Attack	Webserver 2	10
dsvjsh0mrq22qc4iu4oo59vjk7	Medium	3	D	Probe	Webserver 1	5
dsvjsh0mrq22qc4iu4oo59vjk7	Medium	3	D	Probe	Webserver 4	-5
dsvjsh0mrq22qc4iu4oo59vjk7	Medium	3	D	Probe	Webserver 5	5
dsvjsh0mrq22qc4iu4oo59vjk7	Medium	3	D	Attack	Webserver 3	-10
dsvjsh0mrq22qc4iu4oo59vjk7	Medium	4	D	Probe	Webserver 1	-5
dsvjsh0mrq22qc4iu4oo59vjk7	Medium	4	D	Probe	Webserver 2	-5
dsvjsh0mrq22qc4iu4oo59vjk7	Medium	4	D	Probe	Webserver 3	5
dsvjsh0mrq22qc4iu4oo59vjk7	Medium	4	D	Attack	Webserver 5	10
dsvjsh0mrq22qc4iu4oo59vjk7	Medium	5	ND	Probe	Webserver 1	5
dsvjsh0mrq22qc4iu4oo59vjk7	Medium	5	ND	Probe	Webserver 2	5
dsvjsh0mrq22qc4iu4oo59vjk7	Medium	5	ND	Probe	Webserver 3	-5
dsvjsh0mrq22qc4iu4oo59vjk7	Medium	5	ND	Attack	Webserver 6	-10
dsvjsh0mrq22qc4iu4oo59vjk7	Medium	6	ND	Probe	Webserver 1	-5
dsvjsh0mrq22qc4iu4oo59vjk7	Medium	6	ND	Probe	Webserver 5	-5
dsvjsh0mrq22qc4iu4oo59vjk7	Medium	6	ND	Probe	Webserver 3	5
dsvjsh0mrq22qc4iu4oo59vjk7	Medium	6	ND	Attack	Webserver 6	-10
dsvjsh0mrq22qc4iu4oo59vjk7	Medium	7	D	Probe	Webserver 1	-5
dsvjsh0mrq22qc4iu4oo59vjk7	Medium	7	D	Probe	Webserver 2	-5
dsvjsh0mrq22qc4iu4oo59vjk7	Medium	7	D	Probe	Webserver 3	-5
dsvjsh0mrq22qc4iu4oo59vjk7	Medium	7	D	Attack	Webserver 4	10
dsvjsh0mrq22qc4iu4oo59vjk7	Medium	8	D	Probe	Webserver 1	-5
dsvjsh0mrq22qc4iu4oo59vjk7	Medium	8	D	Probe	Webserver 2	5
dsvjsh0mrq22qc4iu4oo59vjk7	Medium	8	D	Probe	Webserver 3	-5
dsvjsh0mrq22qc4iu4oo59vjk7	Medium	8	D	Attack	Webserver 2	10
dsvjsh0mrq22qc4iu4oo59vjk7	Medium	9	D	Probe	Webserver 1	-5
dsvjsh0mrq22qc4iu4oo59vjk7	Medium	9	D	Probe	Webserver 2	-5
dsvjsh0mrq22qc4iu4oo59vjk7	Medium	9	D	Probe	Webserver 3	5
dsvjsh0mrq22qc4iu4oo59vjk7	Medium	9	D	Attack	Webserver 2	-10
dsvjsh0mrq22qc4iu4oo59vjk7	Medium	10	D	Probe	Webserver 1	-5
dsvjsh0mrq22qc4iu4oo59vjk7	Medium	10	D	Probe	Webserver 2	-5
dsvjsh0mrq22qc4iu4oo59vjk7	Medium	10	D	Probe	Webserver 3	5
dsvjsh0mrq22qc4iu4oo59vjk7	Medium	10	D	Attack	Webserver 3	10
dsvjsh0mrq22qc4iu4oo59vjk7	Medium	11	D	Probe	Webserver 1	5
dsvjsh0mrq22qc4iu4oo59vjk7	Medium	11	D	Probe	Webserver 2	5
dsvjsh0mrq22qc4iu4oo59vjk7	Medium	11	D	Probe	Webserver 3	-5
dsvjsh0mrq22qc4iu4oo59vjk7	Medium	11	D	Attack	Webserver 3	-10
dsvjsh0mrq22qc4iu4oo59vjk7	Medium	12	ND	Probe	Webserver 1	5
dsvjsh0mrq22qc4iu4oo59vjk7	Medium	12	ND	Probe	Webserver 2	5
dsvjsh0mrq22qc4iu4oo59vjk7	Medium	12	ND	Probe	Webserver 3	5
dsvjsh0mrq22qc4iu4oo59vjk7	Medium	12	ND	Attack	Webserver 6	-10
dsvjsh0mrq22qc4iu4oo59vjk7	Medium	13	ND	Probe	Webserver 1	-5
dsvjsh0mrq22qc4iu4oo59vjk7	Medium	13	ND	Probe	Webserver 5	-5
dsvjsh0mrq22qc4iu4oo59vjk7	Medium	13	ND	Probe	Webserver 6	5
dsvjsh0mrq22qc4iu4oo59vjk7	Medium	13	ND	Attack	Webserver 3	-10
dsvjsh0mrq22qc4iu4oo59vjk7	Medium	14	ND	Probe	Webserver 1	-5
dsvjsh0mrq22qc4iu4oo59vjk7	Medium	14	ND	Probe	Webserver 2	5
dsvjsh0mrq22qc4iu4oo59vjk7	Medium	14	ND	Probe	Webserver 3	-5
dsvjsh0mrq22qc4iu4oo59vjk7	Medium	14	ND	Attack	Webserver 2	10
dsvjsh0mrq22qc4iu4oo59vjk7	Medium	15	D	Probe	Webserver 1	-5
dsvjsh0mrq22qc4iu4oo59vjk7	Medium	15	D	Probe	Webserver 2	-5
dsvjsh0mrq22qc4iu4oo59vjk7	Medium	15	D	Probe	Webserver 3	5
dsvjsh0mrq22qc4iu4oo59vjk7	Medium	15	D	Attack	Webserver 1	-10
dsvjsh0mrq22qc4iu4oo59vjk7	Medium	16	ND	Probe	Webserver 1	-5
dsvjsh0mrq22qc4iu4oo59vjk7	Medium	16	ND	Probe	Webserver 2	5
dsvjsh0mrq22qc4iu4oo59vjk7	Medium	16	ND	Probe	Webserver 3	-5
dsvjsh0mrq22qc4iu4oo59vjk7	Medium	16	ND	Attack	Webserver 1	-10
dsvjsh0mrq22qc4iu4oo59vjk7	Medium	17	ND	Probe	Webserver 1	-5
dsvjsh0mrq22qc4iu4oo59vjk7	Medium	17	ND	Probe	Webserver 2	-5
dsvjsh0mrq22qc4iu4oo59vjk7	Medium	17	ND	Probe	Webserver 3	-5
dsvjsh0mrq22qc4iu4oo59vjk7	Medium	17	ND	Attack	Webserver 2	-10
dsvjsh0mrq22qc4iu4oo59vjk7	Medium	18	ND	Probe	Webserver 1	-5
dsvjsh0mrq22qc4iu4oo59vjk7	Medium	18	ND	Probe	Webserver 2	5
dsvjsh0mrq22qc4iu4oo59vjk7	Medium	18	ND	Probe	Webserver 3	-5
dsvjsh0mrq22qc4iu4oo59vjk7	Medium	18	ND	Attack	Webserver 2	10
dsvjsh0mrq22qc4iu4oo59vjk7	Medium	19	ND	Probe	Webserver 1	-5
dsvjsh0mrq22qc4iu4oo59vjk7	Medium	19	ND	Probe	Webserver 2	5
dsvjsh0mrq22qc4iu4oo59vjk7	Medium	19	ND	Probe	Webserver 2	5
dsvjsh0mrq22qc4iu4oo59vjk7	Medium	19	ND	Attack	Webserver 3	-10
dsvjsh0mrq22qc4iu4oo59vjk7	Medium	20	D	Probe	Webserver 1	-5
dsvjsh0mrq22qc4iu4oo59vjk7	Medium	20	D	Probe	Webserver 2	-5
dsvjsh0mrq22qc4iu4oo59vjk7	Medium	20	D	Probe	Webserver 3	5
dsvjsh0mrq22qc4iu4oo59vjk7	Medium	20	D	Attack	Webserver 5	10
dsvjsh0mrq22qc4iu4oo59vjk7	Medium	21	D	Probe	Webserver 1	-5
dsvjsh0mrq22qc4iu4oo59vjk7	Medium	21	D	Probe	Webserver 2	5
dsvjsh0mrq22qc4iu4oo59vjk7	Medium	21	D	Probe	Webserver 3	-5
dsvjsh0mrq22qc4iu4oo59vjk7	Medium	21	D	Attack	Didn't Attack	0
dsvjsh0mrq22qc4iu4oo59vjk7	Medium	22	ND	Probe	Webserver 1	-5
dsvjsh0mrq22qc4iu4oo59vjk7	Medium	22	ND	Probe	Webserver 2	5
dsvjsh0mrq22qc4iu4oo59vjk7	Medium	22	ND	Probe	Webserver 3	5
dsvjsh0mrq22qc4iu4oo59vjk7	Medium	22	ND	Attack	Webserver 3	10
dsvjsh0mrq22qc4iu4oo59vjk7	Medium	23	D	Probe	Webserver 1	5
dsvjsh0mrq22qc4iu4oo59vjk7	Medium	23	D	Probe	Webserver 5	5
dsvjsh0mrq22qc4iu4oo59vjk7	Medium	23	D	Probe	Webserver 3	-5
dsvjsh0mrq22qc4iu4oo59vjk7	Medium	23	D	Attack	Didn't Attack	0
dsvjsh0mrq22qc4iu4oo59vjk7	Medium	24	ND	Probe	Webserver 1	5
dsvjsh0mrq22qc4iu4oo59vjk7	Medium	24	ND	Probe	Webserver 2	5
dsvjsh0mrq22qc4iu4oo59vjk7	Medium	24	ND	Probe	Webserver 3	-5
dsvjsh0mrq22qc4iu4oo59vjk7	Medium	24	ND	Attack	Didn't Attack	0
dsvjsh0mrq22qc4iu4oo59vjk7	Medium	25	D	Probe	Webserver 1	-5
dsvjsh0mrq22qc4iu4oo59vjk7	Medium	25	D	Probe	Webserver 3	5
dsvjsh0mrq22qc4iu4oo59vjk7	Medium	25	D	Probe	Webserver 2	5
dsvjsh0mrq22qc4iu4oo59vjk7	Medium	25	D	Attack	Webserver 5	-10
dsvjsh0mrq22qc4iu4oo59vjk7	Medium	26	ND	Probe	Webserver 1	5
dsvjsh0mrq22qc4iu4oo59vjk7	Medium	26	ND	Probe	Didn't Probe	0
dsvjsh0mrq22qc4iu4oo59vjk7	Medium	26	ND	Probe	Didn't Probe	0
dsvjsh0mrq22qc4iu4oo59vjk7	Medium	26	ND	Attack	Webserver 1	10
dsvjsh0mrq22qc4iu4oo59vjk7	Medium	27	ND	Probe	Webserver 1	5
dsvjsh0mrq22qc4iu4oo59vjk7	Medium	27	ND	Probe	Webserver 2	5
dsvjsh0mrq22qc4iu4oo59vjk7	Medium	27	ND	Probe	Webserver 3	-5
dsvjsh0mrq22qc4iu4oo59vjk7	Medium	27	ND	Attack	Didn't Attack	0
dsvjsh0mrq22qc4iu4oo59vjk7	Medium	28	D	Probe	Webserver 1	-5
dsvjsh0mrq22qc4iu4oo59vjk7	Medium	28	D	Probe	Webserver 2	5
dsvjsh0mrq22qc4iu4oo59vjk7	Medium	28	D	Probe	Webserver 3	-5
dsvjsh0mrq22qc4iu4oo59vjk7	Medium	28	D	Attack	Webserver 5	10
dsvjsh0mrq22qc4iu4oo59vjk7	Medium	29	D	Probe	Didn't Probe	0
dsvjsh0mrq22qc4iu4oo59vjk7	Medium	29	D	Probe	Didn't Probe	0
dsvjsh0mrq22qc4iu4oo59vjk7	Medium	29	D	Probe	Didn't Probe	0
dsvjsh0mrq22qc4iu4oo59vjk7	Medium	29	D	Attack	Webserver 1	10
2jbvdro49mal23goh7bdee0qb4	Medium	1	D	Probe	Didn't Probe	0
2jbvdro49mal23goh7bdee0qb4	Medium	1	D	Probe	Didn't Probe	0
2jbvdro49mal23goh7bdee0qb4	Medium	1	D	Probe	Didn't Probe	0
2jbvdro49mal23goh7bdee0qb4	Medium	1	D	Attack	Didn't Attack	0
2jbvdro49mal23goh7bdee0qb4	Medium	2	ND	Probe	Didn't Probe	0
2jbvdro49mal23goh7bdee0qb4	Medium	2	ND	Probe	Didn't Probe	0
2jbvdro49mal23goh7bdee0qb4	Medium	2	ND	Probe	Didn't Probe	0
2jbvdro49mal23goh7bdee0qb4	Medium	2	ND	Attack	Webserver 1	10
2jbvdro49mal23goh7bdee0qb4	Medium	3	D	Probe	Webserver 3	5
2jbvdro49mal23goh7bdee0qb4	Medium	3	D	Probe	Didn't Probe	0
2jbvdro49mal23goh7bdee0qb4	Medium	3	D	Probe	Didn't Probe	0
2jbvdro49mal23goh7bdee0qb4	Medium	3	D	Attack	Webserver 6	10
2jbvdro49mal23goh7bdee0qb4	Medium	4	D	Probe	Didn't Probe	0
2jbvdro49mal23goh7bdee0qb4	Medium	4	D	Probe	Didn't Probe	0
2jbvdro49mal23goh7bdee0qb4	Medium	4	D	Probe	Didn't Probe	0
2jbvdro49mal23goh7bdee0qb4	Medium	4	D	Attack	Webserver 5	-10
2jbvdro49mal23goh7bdee0qb4	Medium	5	ND	Probe	Webserver 1	-5
2jbvdro49mal23goh7bdee0qb4	Medium	5	ND	Probe	Webserver 6	-5
2jbvdro49mal23goh7bdee0qb4	Medium	5	ND	Probe	Webserver 3	5
2jbvdro49mal23goh7bdee0qb4	Medium	5	ND	Attack	Webserver 6	-10
2jbvdro49mal23goh7bdee0qb4	Medium	6	ND	Probe	Didn't Probe	0
2jbvdro49mal23goh7bdee0qb4	Medium	6	ND	Probe	Didn't Probe	0
2jbvdro49mal23goh7bdee0qb4	Medium	6	ND	Probe	Didn't Probe	0
2jbvdro49mal23goh7bdee0qb4	Medium	6	ND	Attack	Webserver 3	-10
2jbvdro49mal23goh7bdee0qb4	Medium	7	D	Probe	Webserver 2	-5
2jbvdro49mal23goh7bdee0qb4	Medium	7	D	Probe	Didn't Probe	0
2jbvdro49mal23goh7bdee0qb4	Medium	7	D	Probe	Didn't Probe	0
2jbvdro49mal23goh7bdee0qb4	Medium	7	D	Attack	Didn't Attack	0
2jbvdro49mal23goh7bdee0qb4	Medium	8	D	Probe	Didn't Probe	0
2jbvdro49mal23goh7bdee0qb4	Medium	8	D	Probe	Didn't Probe	0
2jbvdro49mal23goh7bdee0qb4	Medium	8	D	Probe	Didn't Probe	0
2jbvdro49mal23goh7bdee0qb4	Medium	8	D	Attack	Webserver 1	10
2jbvdro49mal23goh7bdee0qb4	Medium	9	D	Probe	Didn't Probe	0
2jbvdro49mal23goh7bdee0qb4	Medium	9	D	Probe	Didn't Probe	0
2jbvdro49mal23goh7bdee0qb4	Medium	9	D	Probe	Didn't Probe	0
2jbvdro49mal23goh7bdee0qb4	Medium	9	D	Attack	Didn't Attack	0
2jbvdro49mal23goh7bdee0qb4	Medium	10	D	Probe	Didn't Probe	0
2jbvdro49mal23goh7bdee0qb4	Medium	10	D	Probe	Didn't Probe	0
2jbvdro49mal23goh7bdee0qb4	Medium	10	D	Probe	Didn't Probe	0
2jbvdro49mal23goh7bdee0qb4	Medium	10	D	Attack	Webserver 5	10
2jbvdro49mal23goh7bdee0qb4	Medium	11	D	Probe	Didn't Probe	0
2jbvdro49mal23goh7bdee0qb4	Medium	11	D	Probe	Didn't Probe	0
2jbvdro49mal23goh7bdee0qb4	Medium	11	D	Probe	Didn't Probe	0
2jbvdro49mal23goh7bdee0qb4	Medium	11	D	Attack	Didn't Attack	0
2jbvdro49mal23goh7bdee0qb4	Medium	12	ND	Probe	Didn't Probe	0
2jbvdro49mal23goh7bdee0qb4	Medium	12	ND	Probe	Didn't Probe	0
2jbvdro49mal23goh7bdee0qb4	Medium	12	ND	Probe	Didn't Probe	0
2jbvdro49mal23goh7bdee0qb4	Medium	12	ND	Attack	Webserver 6	10
2jbvdro49mal23goh7bdee0qb4	Medium	13	ND	Probe	Didn't Probe	0
2jbvdro49mal23goh7bdee0qb4	Medium	13	ND	Probe	Didn't Probe	0
2jbvdro49mal23goh7bdee0qb4	Medium	13	ND	Probe	Didn't Probe	0
2jbvdro49mal23goh7bdee0qb4	Medium	13	ND	Attack	Webserver 5	-10
2jbvdro49mal23goh7bdee0qb4	Medium	14	ND	Probe	Webserver 1	5
2jbvdro49mal23goh7bdee0qb4	Medium	14	ND	Probe	Didn't Probe	0
2jbvdro49mal23goh7bdee0qb4	Medium	14	ND	Probe	Didn't Probe	0
2jbvdro49mal23goh7bdee0qb4	Medium	14	ND	Attack	Didn't Attack	0
2jbvdro49mal23goh7bdee0qb4	Medium	15	D	Probe	Didn't Probe	0
2jbvdro49mal23goh7bdee0qb4	Medium	15	D	Probe	Didn't Probe	0
2jbvdro49mal23goh7bdee0qb4	Medium	15	D	Probe	Didn't Probe	0
2jbvdro49mal23goh7bdee0qb4	Medium	15	D	Attack	Webserver 3	10
2jbvdro49mal23goh7bdee0qb4	Medium	16	ND	Probe	Didn't Probe	0
2jbvdro49mal23goh7bdee0qb4	Medium	16	ND	Probe	Didn't Probe	0
2jbvdro49mal23goh7bdee0qb4	Medium	16	ND	Probe	Didn't Probe	0
2jbvdro49mal23goh7bdee0qb4	Medium	16	ND	Attack	Didn't Attack	0
2jbvdro49mal23goh7bdee0qb4	Medium	17	ND	Probe	Didn't Probe	0
2jbvdro49mal23goh7bdee0qb4	Medium	17	ND	Probe	Didn't Probe	0
2jbvdro49mal23goh7bdee0qb4	Medium	17	ND	Probe	Didn't Probe	0
2jbvdro49mal23goh7bdee0qb4	Medium	17	ND	Attack	Webserver 1	10
2jbvdro49mal23goh7bdee0qb4	Medium	18	ND	Probe	Didn't Probe	0
2jbvdro49mal23goh7bdee0qb4	Medium	18	ND	Probe	Didn't Probe	0
2jbvdro49mal23goh7bdee0qb4	Medium	18	ND	Probe	Didn't Probe	0
2jbvdro49mal23goh7bdee0qb4	Medium	18	ND	Attack	Didn't Attack	0
2jbvdro49mal23goh7bdee0qb4	Medium	19	ND	Probe	Didn't Probe	0
2jbvdro49mal23goh7bdee0qb4	Medium	19	ND	Probe	Didn't Probe	0
2jbvdro49mal23goh7bdee0qb4	Medium	19	ND	Probe	Didn't Probe	0
2jbvdro49mal23goh7bdee0qb4	Medium	19	ND	Attack	Didn't Attack	0
2jbvdro49mal23goh7bdee0qb4	Medium	20	D	Probe	Didn't Probe	0
2jbvdro49mal23goh7bdee0qb4	Medium	20	D	Probe	Didn't Probe	0
2jbvdro49mal23goh7bdee0qb4	Medium	20	D	Probe	Didn't Probe	0
2jbvdro49mal23goh7bdee0qb4	Medium	20	D	Attack	Didn't Attack	0
2jbvdro49mal23goh7bdee0qb4	Medium	21	D	Probe	Didn't Probe	0
2jbvdro49mal23goh7bdee0qb4	Medium	21	D	Probe	Didn't Probe	0
2jbvdro49mal23goh7bdee0qb4	Medium	21	D	Probe	Didn't Probe	0
2jbvdro49mal23goh7bdee0qb4	Medium	21	D	Attack	Webserver 6	-10
2jbvdro49mal23goh7bdee0qb4	Medium	22	ND	Probe	Webserver 5	5
2jbvdro49mal23goh7bdee0qb4	Medium	22	ND	Probe	Didn't Probe	0
2jbvdro49mal23goh7bdee0qb4	Medium	22	ND	Probe	Didn't Probe	0
2jbvdro49mal23goh7bdee0qb4	Medium	22	ND	Attack	Didn't Attack	0
2jbvdro49mal23goh7bdee0qb4	Medium	23	D	Probe	Didn't Probe	0
2jbvdro49mal23goh7bdee0qb4	Medium	23	D	Probe	Didn't Probe	0
2jbvdro49mal23goh7bdee0qb4	Medium	23	D	Probe	Didn't Probe	0
2jbvdro49mal23goh7bdee0qb4	Medium	23	D	Attack	Didn't Attack	0
2jbvdro49mal23goh7bdee0qb4	Medium	24	ND	Probe	Didn't Probe	0
2jbvdro49mal23goh7bdee0qb4	Medium	24	ND	Probe	Didn't Probe	0
2jbvdro49mal23goh7bdee0qb4	Medium	24	ND	Probe	Didn't Probe	0
2jbvdro49mal23goh7bdee0qb4	Medium	24	ND	Attack	Webserver 3	10
2jbvdro49mal23goh7bdee0qb4	Medium	25	D	Probe	Webserver 2	5
2jbvdro49mal23goh7bdee0qb4	Medium	25	D	Probe	Didn't Probe	0
2jbvdro49mal23goh7bdee0qb4	Medium	25	D	Probe	Didn't Probe	0
2jbvdro49mal23goh7bdee0qb4	Medium	25	D	Attack	Webserver 2	10
2jbvdro49mal23goh7bdee0qb4	Medium	26	ND	Probe	Didn't Probe	0
2jbvdro49mal23goh7bdee0qb4	Medium	26	ND	Probe	Didn't Probe	0
2jbvdro49mal23goh7bdee0qb4	Medium	26	ND	Probe	Didn't Probe	0
2jbvdro49mal23goh7bdee0qb4	Medium	26	ND	Attack	Didn't Attack	0
2jbvdro49mal23goh7bdee0qb4	Medium	27	ND	Probe	Didn't Probe	0
2jbvdro49mal23goh7bdee0qb4	Medium	27	ND	Probe	Didn't Probe	0
2jbvdro49mal23goh7bdee0qb4	Medium	27	ND	Probe	Didn't Probe	0
2jbvdro49mal23goh7bdee0qb4	Medium	27	ND	Attack	Didn't Attack	0
2jbvdro49mal23goh7bdee0qb4	Medium	28	D	Probe	Didn't Probe	0
2jbvdro49mal23goh7bdee0qb4	Medium	28	D	Probe	Didn't Probe	0
2jbvdro49mal23goh7bdee0qb4	Medium	28	D	Probe	Didn't Probe	0
2jbvdro49mal23goh7bdee0qb4	Medium	28	D	Attack	Didn't Attack	0
2jbvdro49mal23goh7bdee0qb4	Medium	29	D	Probe	Didn't Probe	0
2jbvdro49mal23goh7bdee0qb4	Medium	29	D	Probe	Didn't Probe	0
2jbvdro49mal23goh7bdee0qb4	Medium	29	D	Probe	Didn't Probe	0
2jbvdro49mal23goh7bdee0qb4	Medium	29	D	Attack	Didn't Attack	0
qh4au0fmk2m4v34pqvgml1hfn5	Medium	1	D	Probe	Webserver 1	-5
qh4au0fmk2m4v34pqvgml1hfn5	Medium	1	D	Probe	Webserver 2	-5
qh4au0fmk2m4v34pqvgml1hfn5	Medium	1	D	Probe	Webserver 3	5
qh4au0fmk2m4v34pqvgml1hfn5	Medium	1	D	Attack	Webserver 2	-10
qh4au0fmk2m4v34pqvgml1hfn5	Medium	2	ND	Probe	Webserver 4	-5
qh4au0fmk2m4v34pqvgml1hfn5	Medium	2	ND	Probe	Webserver 2	5
qh4au0fmk2m4v34pqvgml1hfn5	Medium	2	ND	Probe	Webserver 6	-5
qh4au0fmk2m4v34pqvgml1hfn5	Medium	2	ND	Attack	Webserver 2	10
qh4au0fmk2m4v34pqvgml1hfn5	Medium	3	D	Probe	Webserver 2	5
qh4au0fmk2m4v34pqvgml1hfn5	Medium	3	D	Probe	Webserver 4	5
qh4au0fmk2m4v34pqvgml1hfn5	Medium	3	D	Probe	Webserver 1	-5
qh4au0fmk2m4v34pqvgml1hfn5	Medium	3	D	Attack	Webserver 6	-10
qh4au0fmk2m4v34pqvgml1hfn5	Medium	4	D	Probe	Webserver 6	5
qh4au0fmk2m4v34pqvgml1hfn5	Medium	4	D	Probe	Webserver 5	-5
qh4au0fmk2m4v34pqvgml1hfn5	Medium	4	D	Probe	Webserver 3	5
qh4au0fmk2m4v34pqvgml1hfn5	Medium	4	D	Attack	Webserver 2	10
qh4au0fmk2m4v34pqvgml1hfn5	Medium	5	ND	Probe	Webserver 3	-5
qh4au0fmk2m4v34pqvgml1hfn5	Medium	5	ND	Probe	Webserver 5	5
qh4au0fmk2m4v34pqvgml1hfn5	Medium	5	ND	Probe	Webserver 4	5
qh4au0fmk2m4v34pqvgml1hfn5	Medium	5	ND	Attack	Webserver 5	10
qh4au0fmk2m4v34pqvgml1hfn5	Medium	6	ND	Probe	Webserver 1	5
qh4au0fmk2m4v34pqvgml1hfn5	Medium	6	ND	Probe	Webserver 6	5
qh4au0fmk2m4v34pqvgml1hfn5	Medium	6	ND	Probe	Webserver 2	-5
qh4au0fmk2m4v34pqvgml1hfn5	Medium	6	ND	Attack	Webserver 6	10
qh4au0fmk2m4v34pqvgml1hfn5	Medium	7	D	Probe	Webserver 2	-5
qh4au0fmk2m4v34pqvgml1hfn5	Medium	7	D	Probe	Webserver 3	5
qh4au0fmk2m4v34pqvgml1hfn5	Medium	7	D	Probe	Webserver 4	-5
[truncated: 5,541 more rows]
